# Supplementary material for: From sequence to signature: Machine learning uncovers multiscale feature landscapes that predict AMR across ESKAPE pathogens
Source: bioRxiv. 2025 Oct 20:2025.07.03.663053. Preprint. [Version 2] doi: 10.1101/2025.07.03.663053 (PMC12633328; doi:10.1101/2025.07.03.663053)
Supplement: Supplement 2 [file media-2.xlsx]

## Sheet: TableS1-Model_performance
num_obs	res_prop	nmcc	species	data	scale	drug_or_drug_class	drug_level
1278	0.6	0.88	Aba	binary	domain	amikacin	drug
1278	0.6	0.88	Aba	binary	struct	amikacin	drug
1278	0.6	0.91	Aba	count	domain	amikacin	drug
1278	0.6	0.94	Aba	binary	gene	amikacin	drug
1278	0.6	0.94	Aba	count	gene	amikacin	drug
1278	0.6	0.95	Aba	binary	protein	amikacin	drug
1278	0.6	0.95	Aba	count	protein	amikacin	drug
1290	0.03	0.75	Sau	binary	struct	aminoacyl_trna_synthetase	drug_class
1292	0.03	0.92	Sau	binary	domain	aminoacyl_trna_synthetase	drug_class
1292	0.03	0.92	Sau	count	domain	aminoacyl_trna_synthetase	drug_class
1290	0.03	0.92	Sau	binary	gene	aminoacyl_trna_synthetase	drug_class
1292	0.03	0.92	Sau	binary	protein	aminoacyl_trna_synthetase	drug_class
1292	0.03	0.92	Sau	count	protein	aminoacyl_trna_synthetase	drug_class
1290	0.03	0.92	Sau	count	gene	aminoacyl_trna_synthetase	drug_class
994	0.54	0.87	Aba	binary	struct	ampicillin_sulbactam	drug
994	0.54	0.89	Aba	count	gene	ampicillin_sulbactam	drug
994	0.54	0.9	Aba	count	domain	ampicillin_sulbactam	drug
994	0.54	0.9	Aba	binary	protein	ampicillin_sulbactam	drug
994	0.54	0.9	Aba	count	protein	ampicillin_sulbactam	drug
994	0.54	0.91	Aba	binary	domain	ampicillin_sulbactam	drug
994	0.54	0.91	Aba	binary	gene	ampicillin_sulbactam	drug
1415	0.9	0.85	Aba	count	gene	aminoglycosides	drug_class
1415	0.9	0.85	Aba	binary	struct	aminoglycosides	drug_class
1415	0.9	0.86	Aba	binary	gene	aminoglycosides	drug_class
1415	0.9	0.86	Aba	binary	protein	aminoglycosides	drug_class
1415	0.9	0.89	Aba	count	protein	aminoglycosides	drug_class
1415	0.9	0.9	Aba	count	domain	aminoglycosides	drug_class
1415	0.9	0.93	Aba	binary	domain	aminoglycosides	drug_class
496	0.86	0.78	Aba	binary	struct	cefepime	drug
496	0.86	0.82	Aba	binary	protein	cefepime	drug
496	0.86	0.82	Aba	count	protein	cefepime	drug
496	0.86	0.84	Aba	binary	domain	cefepime	drug
496	0.86	0.84	Aba	count	domain	cefepime	drug
496	0.86	0.87	Aba	binary	gene	cefepime	drug
496	0.86	0.87	Aba	count	gene	cefepime	drug
743	0.96	0.69	Aba	binary	domain	cefotaxime	drug
743	0.96	0.69	Aba	count	domain	cefotaxime	drug
743	0.96	0.69	Aba	binary	gene	cefotaxime	drug
743	0.96	0.69	Aba	count	protein	cefotaxime	drug
743	0.96	0.73	Aba	count	gene	cefotaxime	drug
743	0.96	0.73	Aba	binary	struct	cefotaxime	drug
743	0.96	0.8	Aba	binary	protein	cefotaxime	drug
1234	0.84	0.89	Aba	count	gene	ceftazidime	drug
1234	0.84	0.89	Aba	binary	struct	ceftazidime	drug
1234	0.84	0.89	Aba	binary	gene	ceftazidime	drug
1234	0.84	0.91	Aba	binary	domain	ceftazidime	drug
1234	0.84	0.91	Aba	count	domain	ceftazidime	drug
1234	0.84	0.91	Aba	binary	protein	ceftazidime	drug
1234	0.84	0.92	Aba	count	protein	ceftazidime	drug
1058	0.92	0.82	Aba	binary	struct	ceftriaxone	drug
1058	0.92	0.83	Aba	binary	gene	ceftriaxone	drug
1058	0.92	0.83	Aba	count	gene	ceftriaxone	drug
1058	0.92	0.84	Aba	count	protein	ceftriaxone	drug
1058	0.92	0.87	Aba	binary	domain	ceftriaxone	drug
1058	0.92	0.89	Aba	count	domain	ceftriaxone	drug
1058	0.92	0.89	Aba	binary	protein	ceftriaxone	drug
210	0.71	0.94	Efa	binary	domain	aminoglycosides	drug_class
210	0.71	0.94	Efa	binary	gene	aminoglycosides	drug_class
210	0.71	0.97	Efa	count	domain	aminoglycosides	drug_class
210	0.71	0.97	Efa	count	gene	aminoglycosides	drug_class
210	0.71	0.97	Efa	binary	protein	aminoglycosides	drug_class
1415	0.89	0.9	Aba	binary	gene	ciprofloxacin	drug
1415	0.89	0.9	Aba	count	gene	ciprofloxacin	drug
1415	0.89	0.9	Aba	count	protein	ciprofloxacin	drug
1415	0.89	0.9	Aba	binary	struct	ciprofloxacin	drug
1415	0.89	0.93	Aba	binary	protein	ciprofloxacin	drug
1415	0.89	0.94	Aba	binary	domain	ciprofloxacin	drug
1415	0.89	0.95	Aba	count	domain	ciprofloxacin	drug
373	0.06	0.78	Aba	binary	gene	colistin	drug
373	0.06	0.78	Aba	count	gene	colistin	drug
373	0.06	0.85	Aba	binary	protein	colistin	drug
373	0.06	0.85	Aba	binary	struct	colistin	drug
373	0.06	0.9	Aba	count	protein	colistin	drug
197	0.3	0.91	Aba	binary	struct	doripenem	drug
197	0.3	0.94	Aba	count	domain	doripenem	drug
197	0.3	0.94	Aba	binary	protein	doripenem	drug
197	0.3	0.97	Aba	binary	domain	doripenem	drug
197	0.3	0.97	Aba	binary	gene	doripenem	drug
197	0.3	0.97	Aba	count	gene	doripenem	drug
197	0.3	1	Aba	count	protein	doripenem	drug
148	0.64	0.82	Aba	count	protein	doxycycline	drug
148	0.64	0.86	Aba	binary	gene	doxycycline	drug
148	0.64	0.9	Aba	binary	domain	doxycycline	drug
148	0.64	0.9	Aba	count	domain	doxycycline	drug
148	0.64	0.93	Aba	count	gene	doxycycline	drug
148	0.64	0.93	Aba	binary	protein	doxycycline	drug
148	0.64	0.93	Aba	binary	struct	doxycycline	drug
210	0.71	0.97	Efa	binary	struct	aminoglycosides	drug_class
210	0.71	0.97	Efa	count	protein	aminoglycosides	drug_class
243	0.56	0.86	Esp.	binary	domain	aminoglycosides	drug_class
243	0.56	0.86	Esp.	count	domain	aminoglycosides	drug_class
243	0.56	0.86	Esp.	count	protein	aminoglycosides	drug_class
243	0.56	0.88	Esp.	binary	gene	aminoglycosides	drug_class
243	0.56	0.9	Esp.	count	gene	aminoglycosides	drug_class
1339	0.87	0.83	Aba	count	gene	gentamicin	drug
1339	0.87	0.85	Aba	count	protein	gentamicin	drug
1339	0.87	0.86	Aba	binary	struct	gentamicin	drug
1339	0.87	0.88	Aba	binary	gene	gentamicin	drug
1339	0.87	0.89	Aba	count	domain	gentamicin	drug
1339	0.87	0.9	Aba	binary	domain	gentamicin	drug
1339	0.87	0.9	Aba	binary	protein	gentamicin	drug
1543	0.51	0.93	Aba	count	protein	imipenem	drug
1543	0.51	0.93	Aba	binary	struct	imipenem	drug
1543	0.51	0.94	Aba	binary	domain	imipenem	drug
1543	0.51	0.94	Aba	binary	gene	imipenem	drug
1543	0.51	0.94	Aba	binary	protein	imipenem	drug
1543	0.51	0.94	Aba	count	gene	imipenem	drug
1543	0.51	0.95	Aba	count	domain	imipenem	drug
928	0.79	0.83	Aba	binary	struct	levofloxacin	drug
928	0.79	0.87	Aba	count	domain	levofloxacin	drug
928	0.79	0.88	Aba	binary	domain	levofloxacin	drug
928	0.79	0.91	Aba	binary	gene	levofloxacin	drug
928	0.79	0.92	Aba	count	gene	levofloxacin	drug
928	0.79	0.92	Aba	binary	protein	levofloxacin	drug
928	0.79	0.92	Aba	count	protein	levofloxacin	drug
723	0.66	0.88	Aba	binary	domain	meropenem	drug
723	0.66	0.89	Aba	binary	struct	meropenem	drug
723	0.66	0.92	Aba	count	domain	meropenem	drug
723	0.66	0.92	Aba	binary	gene	meropenem	drug
723	0.66	0.92	Aba	count	gene	meropenem	drug
723	0.66	0.93	Aba	binary	protein	meropenem	drug
723	0.66	0.94	Aba	count	protein	meropenem	drug
128	0.2	0.45	Aba	count	domain	minocycline	drug
128	0.2	0.45	Aba	binary	domain	minocycline	drug
128	0.2	0.7	Aba	binary	gene	minocycline	drug
128	0.2	0.7	Aba	count	gene	minocycline	drug
128	0.2	0.7	Aba	binary	struct	minocycline	drug
128	0.2	0.72	Aba	binary	protein	minocycline	drug
79	0.65	0.82	Aba	binary	domain	moxifloxacin	drug
79	0.65	0.82	Aba	count	domain	moxifloxacin	drug
79	0.65	0.87	Aba	binary	struct	moxifloxacin	drug
79	0.65	0.94	Aba	binary	gene	moxifloxacin	drug
79	0.65	0.94	Aba	count	gene	moxifloxacin	drug
79	0.65	0.94	Aba	binary	protein	moxifloxacin	drug
79	0.65	0.94	Aba	count	protein	moxifloxacin	drug
86	0.93	1	Aba	binary	domain	nalidixic_acid	drug
86	0.93	1	Aba	count	domain	nalidixic_acid	drug
86	0.93	1	Aba	binary	gene	nalidixic_acid	drug
86	0.93	1	Aba	count	gene	nalidixic_acid	drug
86	0.93	1	Aba	binary	protein	nalidixic_acid	drug
86	0.93	1	Aba	count	protein	nalidixic_acid	drug
86	0.93	1	Aba	binary	struct	nalidixic_acid	drug
243	0.56	0.9	Esp.	binary	protein	aminoglycosides	drug_class
243	0.56	0.9	Esp.	binary	struct	aminoglycosides	drug_class
3668	0.59	0.92	Kpn	count	gene	aminoglycosides	drug_class
3668	0.59	0.92	Kpn	binary	struct	aminoglycosides	drug_class
3712	0.59	0.93	Kpn	count	domain	aminoglycosides	drug_class
3668	0.59	0.93	Kpn	binary	gene	aminoglycosides	drug_class
3712	0.59	0.94	Kpn	binary	domain	aminoglycosides	drug_class
3712	0.59	0.95	Kpn	binary	protein	aminoglycosides	drug_class
385	0.96	0.85	Aba	count	domain	piperacillin_tazobactam	drug
385	0.96	0.85	Aba	binary	gene	piperacillin_tazobactam	drug
385	0.96	0.85	Aba	count	gene	piperacillin_tazobactam	drug
385	0.96	0.85	Aba	binary	protein	piperacillin_tazobactam	drug
385	0.96	0.85	Aba	count	protein	piperacillin_tazobactam	drug
385	0.96	0.85	Aba	binary	struct	piperacillin_tazobactam	drug
3712	0.59	0.95	Kpn	count	protein	aminoglycosides	drug_class
997	0.33	0.83	Pae	binary	gene	aminoglycosides	drug_class
997	0.33	0.84	Pae	count	gene	aminoglycosides	drug_class
1043	0.33	0.86	Pae	count	domain	aminoglycosides	drug_class
997	0.33	0.87	Pae	binary	struct	aminoglycosides	drug_class
1043	0.33	0.88	Pae	binary	protein	aminoglycosides	drug_class
1043	0.33	0.88	Pae	count	protein	aminoglycosides	drug_class
1043	0.33	0.9	Pae	binary	domain	aminoglycosides	drug_class
2310	0.12	0.97	Sau	binary	struct	aminoglycosides	drug_class
2310	0.12	0.99	Sau	binary	gene	aminoglycosides	drug_class
2310	0.12	0.99	Sau	count	gene	aminoglycosides	drug_class
2383	0.12	1	Sau	count	domain	aminoglycosides	drug_class
960	0.75	0.93	Aba	binary	struct	tetracycline	drug
960	0.75	0.95	Aba	count	domain	tetracycline	drug
960	0.75	0.96	Aba	binary	gene	tetracycline	drug
960	0.75	0.96	Aba	binary	protein	tetracycline	drug
960	0.75	0.97	Aba	binary	domain	tetracycline	drug
960	0.75	0.97	Aba	count	gene	tetracycline	drug
960	0.75	0.97	Aba	count	protein	tetracycline	drug
2383	0.12	1	Sau	binary	protein	aminoglycosides	drug_class
2383	0.12	1	Sau	count	protein	aminoglycosides	drug_class
2383	0.12	1	Sau	binary	domain	aminoglycosides	drug_class
370	0.72	0.79	Kpn	count	domain	amphenicols	drug_class
370	0.72	0.83	Kpn	binary	struct	amphenicols	drug_class
370	0.72	0.85	Kpn	binary	domain	amphenicols	drug_class
370	0.72	0.85	Kpn	binary	gene	amphenicols	drug_class
1066	0.62	0.89	Aba	count	domain	tobramycin	drug
1066	0.62	0.9	Aba	binary	protein	tobramycin	drug
1066	0.62	0.91	Aba	binary	struct	tobramycin	drug
1066	0.62	0.92	Aba	count	protein	tobramycin	drug
1066	0.62	0.93	Aba	binary	domain	tobramycin	drug
1066	0.62	0.93	Aba	count	gene	tobramycin	drug
1066	0.62	0.94	Aba	binary	gene	tobramycin	drug
1131	0.83	0.85	Aba	count	gene	trimethoprim_sulfamethoxazole	drug
1131	0.83	0.85	Aba	binary	gene	trimethoprim_sulfamethoxazole	drug
1131	0.83	0.86	Aba	binary	struct	trimethoprim_sulfamethoxazole	drug
1131	0.83	0.89	Aba	binary	domain	trimethoprim_sulfamethoxazole	drug
1131	0.83	0.92	Aba	binary	protein	trimethoprim_sulfamethoxazole	drug
1131	0.83	0.94	Aba	count	domain	trimethoprim_sulfamethoxazole	drug
1131	0.83	0.94	Aba	count	protein	trimethoprim_sulfamethoxazole	drug
370	0.72	0.85	Kpn	count	gene	amphenicols	drug_class
370	0.72	0.87	Kpn	binary	protein	amphenicols	drug_class
370	0.72	0.87	Kpn	count	protein	amphenicols	drug_class
794	0.05	0.94	Sau	binary	struct	amphenicols	drug_class
794	0.05	0.97	Sau	binary	gene	amphenicols	drug_class
794	0.05	0.97	Sau	count	gene	amphenicols	drug_class
801	0.05	0.97	Sau	binary	protein	amphenicols	drug_class
801	0.05	0.97	Sau	count	protein	amphenicols	drug_class
801	0.05	1	Sau	binary	domain	amphenicols	drug_class
801	0.05	1	Sau	count	domain	amphenicols	drug_class
1595	0.55	0.9	Aba	binary	domain	carbapenems	drug_class
1595	0.55	0.91	Aba	count	gene	carbapenems	drug_class
1595	0.55	0.91	Aba	binary	struct	carbapenems	drug_class
1595	0.55	0.91	Aba	binary	gene	carbapenems	drug_class
44	0.77	0.83	Efa	count	gene	dalbavancin	drug
44	0.77	0.83	Efa	binary	protein	dalbavancin	drug
44	0.77	0.83	Efa	count	protein	dalbavancin	drug
44	0.77	0.83	Efa	binary	struct	dalbavancin	drug
44	0.77	1	Efa	binary	domain	dalbavancin	drug
44	0.77	1	Efa	count	domain	dalbavancin	drug
44	0.77	1	Efa	binary	gene	dalbavancin	drug
260	0.18	0.9	Efa	binary	struct	daptomycin	drug
260	0.18	0.91	Efa	count	domain	daptomycin	drug
260	0.18	0.91	Efa	binary	domain	daptomycin	drug
260	0.18	0.94	Efa	binary	gene	daptomycin	drug
260	0.18	0.94	Efa	binary	protein	daptomycin	drug
260	0.18	0.94	Efa	count	protein	daptomycin	drug
260	0.18	0.97	Efa	count	gene	daptomycin	drug
48	0.79	0.69	Efa	binary	domain	doxycycline	drug
48	0.79	0.69	Efa	count	gene	doxycycline	drug
48	0.79	0.69	Efa	count	protein	doxycycline	drug
48	0.79	0.69	Efa	binary	protein	doxycycline	drug
48	0.79	0.69	Efa	binary	struct	doxycycline	drug
48	0.79	0.69	Efa	binary	gene	doxycycline	drug
48	0.79	0.83	Efa	count	domain	doxycycline	drug
210	0.33	0.84	Efa	binary	protein	gentamicin	drug
210	0.33	0.84	Efa	count	protein	gentamicin	drug
210	0.33	0.89	Efa	binary	gene	gentamicin	drug
210	0.33	0.89	Efa	binary	struct	gentamicin	drug
210	0.33	0.89	Efa	count	gene	gentamicin	drug
210	0.33	0.92	Efa	binary	domain	gentamicin	drug
210	0.33	0.92	Efa	count	domain	gentamicin	drug
1595	0.55	0.92	Aba	binary	protein	carbapenems	drug_class
1595	0.55	0.92	Aba	count	protein	carbapenems	drug_class
1595	0.55	0.94	Aba	count	domain	carbapenems	drug_class
292	0.8	0.63	Esp.	binary	struct	carbapenems	drug_class
292	0.8	0.65	Esp.	binary	gene	carbapenems	drug_class
292	0.8	0.65	Esp.	count	gene	carbapenems	drug_class
292	0.8	0.67	Esp.	count	domain	carbapenems	drug_class
239	0.26	0.85	Efa	binary	protein	linezolid	drug
239	0.26	0.86	Efa	count	gene	linezolid	drug
239	0.26	0.86	Efa	count	protein	linezolid	drug
239	0.26	0.88	Efa	binary	gene	linezolid	drug
239	0.26	0.91	Efa	binary	struct	linezolid	drug
239	0.26	0.95	Efa	binary	domain	linezolid	drug
239	0.26	0.95	Efa	count	domain	linezolid	drug
292	0.8	0.73	Esp.	binary	domain	carbapenems	drug_class
292	0.8	0.73	Esp.	count	protein	carbapenems	drug_class
292	0.8	0.73	Esp.	binary	protein	carbapenems	drug_class
3876	0.41	0.93	Kpn	binary	domain	carbapenems	drug_class
3876	0.41	0.94	Kpn	count	domain	carbapenems	drug_class
3801	0.4	0.95	Kpn	binary	struct	carbapenems	drug_class
3801	0.4	0.96	Kpn	count	gene	carbapenems	drug_class
3876	0.41	0.96	Kpn	binary	protein	carbapenems	drug_class
3876	0.41	0.96	Kpn	count	protein	carbapenems	drug_class
3801	0.4	0.96	Kpn	binary	gene	carbapenems	drug_class
1053	0.54	0.7	Pae	binary	domain	carbapenems	drug_class
999	0.54	0.7	Pae	binary	struct	carbapenems	drug_class
999	0.54	0.72	Pae	count	gene	carbapenems	drug_class
1053	0.54	0.74	Pae	count	domain	carbapenems	drug_class
999	0.54	0.75	Pae	binary	gene	carbapenems	drug_class
1053	0.54	0.75	Pae	count	protein	carbapenems	drug_class
1053	0.54	0.77	Pae	binary	protein	carbapenems	drug_class
1333	0.98	0.5	Aba	binary	domain	cephalosporins	drug_class
1333	0.98	0.7	Aba	count	gene	cephalosporins	drug_class
1333	0.98	0.85	Aba	count	protein	cephalosporins	drug_class
1333	0.98	0.85	Aba	binary	struct	cephalosporins	drug_class
1333	0.98	0.91	Aba	binary	protein	cephalosporins	drug_class
3640	0.78	0.92	Kpn	binary	domain	cephalosporins	drug_class
3640	0.78	0.93	Kpn	count	domain	cephalosporins	drug_class
3640	0.78	0.95	Kpn	binary	protein	cephalosporins	drug_class
3640	0.78	0.95	Kpn	count	protein	cephalosporins	drug_class
3577	0.77	0.95	Kpn	binary	struct	cephalosporins	drug_class
3577	0.77	0.96	Kpn	binary	gene	cephalosporins	drug_class
169	0.49	0.97	Efa	binary	domain	streptomycin	drug
169	0.49	0.97	Efa	binary	protein	streptomycin	drug
169	0.49	0.97	Efa	count	protein	streptomycin	drug
169	0.49	0.97	Efa	binary	struct	streptomycin	drug
169	0.49	1	Efa	count	domain	streptomycin	drug
169	0.49	1	Efa	binary	gene	streptomycin	drug
169	0.49	1	Efa	count	gene	streptomycin	drug
40	0.2	0.83	Efa	binary	domain	synercid	drug
40	0.2	0.83	Efa	count	domain	synercid	drug
40	0.2	0.83	Efa	binary	gene	synercid	drug
40	0.2	0.83	Efa	count	gene	synercid	drug
40	0.2	0.83	Efa	binary	protein	synercid	drug
40	0.2	0.83	Efa	count	protein	synercid	drug
40	0.2	0.83	Efa	binary	struct	synercid	drug
44	0.73	0.61	Efa	binary	domain	tedizolid	drug
44	0.73	0.61	Efa	binary	gene	tedizolid	drug
44	0.73	0.61	Efa	count	gene	tedizolid	drug
44	0.73	0.61	Efa	binary	protein	tedizolid	drug
44	0.73	0.61	Efa	count	protein	tedizolid	drug
44	0.73	0.61	Efa	binary	struct	tedizolid	drug
44	0.73	0.88	Efa	count	domain	tedizolid	drug
153	0.82	1	Efa	binary	domain	teicoplanin	drug
153	0.82	1	Efa	count	domain	teicoplanin	drug
153	0.82	1	Efa	binary	gene	teicoplanin	drug
153	0.82	1	Efa	count	gene	teicoplanin	drug
153	0.82	1	Efa	binary	protein	teicoplanin	drug
153	0.82	1	Efa	count	protein	teicoplanin	drug
153	0.82	1	Efa	binary	struct	teicoplanin	drug
3577	0.77	0.96	Kpn	count	gene	cephalosporins	drug_class
256	0.58	0.61	Pae	count	gene	cephalosporins	drug_class
1040	0.4	0.62	Pae	binary	domain	cephalosporins	drug_class
256	0.58	0.63	Pae	binary	gene	cephalosporins	drug_class
280	0.55	0.68	Pae	binary	domain	cephalosporins	drug_class
280	0.55	0.68	Pae	count	domain	cephalosporins	drug_class
997	0.4	0.69	Pae	count	gene	cephalosporins	drug_class
910	0.57	0.98	Efa	binary	struct	vancomycin	drug
910	0.57	0.99	Efa	binary	domain	vancomycin	drug
910	0.57	0.99	Efa	count	domain	vancomycin	drug
910	0.57	1	Efa	binary	gene	vancomycin	drug
910	0.57	1	Efa	count	gene	vancomycin	drug
910	0.57	1	Efa	count	protein	vancomycin	drug
910	0.57	1	Efa	binary	protein	vancomycin	drug
206	0.08	0.75	Esp.	binary	protein	amikacin	drug
206	0.08	0.75	Esp.	count	protein	amikacin	drug
206	0.08	0.75	Esp.	binary	struct	amikacin	drug
206	0.08	0.81	Esp.	count	gene	amikacin	drug
206	0.08	0.81	Esp.	binary	gene	amikacin	drug
206	0.08	0.86	Esp.	binary	domain	amikacin	drug
997	0.4	0.7	Pae	binary	gene	cephalosporins	drug_class
280	0.55	0.71	Pae	count	protein	cephalosporins	drug_class
280	0.55	0.71	Pae	binary	protein	cephalosporins	drug_class
256	0.58	0.73	Pae	binary	struct	cephalosporins	drug_class
997	0.4	0.73	Pae	binary	struct	cephalosporins	drug_class
1040	0.4	0.74	Pae	count	domain	cephalosporins	drug_class
1040	0.4	0.75	Pae	count	protein	cephalosporins	drug_class
1040	0.4	0.75	Pae	binary	protein	cephalosporins	drug_class
1065	0.77	0.98	Sau	binary	domain	cephalosporins	drug_class
1065	0.77	0.99	Sau	count	domain	cephalosporins	drug_class
1065	0.77	0.99	Sau	binary	protein	cephalosporins	drug_class
1065	0.77	0.99	Sau	count	protein	cephalosporins	drug_class
1032	0.77	0.99	Sau	binary	struct	cephalosporins	drug_class
1032	0.77	1	Sau	binary	gene	cephalosporins	drug_class
128	0.58	0.65	Esp.	binary	struct	cefepime	drug
128	0.58	0.73	Esp.	count	gene	cefepime	drug
128	0.58	0.76	Esp.	binary	domain	cefepime	drug
128	0.58	0.76	Esp.	count	protein	cefepime	drug
128	0.58	0.76	Esp.	binary	protein	cefepime	drug
128	0.58	0.77	Esp.	binary	gene	cefepime	drug
128	0.58	0.8	Esp.	count	domain	cefepime	drug
142	0.93	0.47	Esp.	binary	domain	ceftazidime	drug
142	0.93	0.48	Esp.	count	gene	ceftazidime	drug
142	0.93	0.48	Esp.	binary	struct	ceftazidime	drug
142	0.93	0.48	Esp.	binary	gene	ceftazidime	drug
142	0.93	0.74	Esp.	count	domain	ceftazidime	drug
142	0.93	0.85	Esp.	binary	protein	ceftazidime	drug
142	0.93	0.85	Esp.	count	protein	ceftazidime	drug
146	0.55	0.74	Esp.	count	gene	ciprofloxacin	drug
146	0.55	0.77	Esp.	binary	struct	ciprofloxacin	drug
146	0.55	0.8	Esp.	binary	gene	ciprofloxacin	drug
146	0.55	0.8	Esp.	binary	protein	ciprofloxacin	drug
146	0.55	0.8	Esp.	binary	domain	ciprofloxacin	drug
146	0.55	0.8	Esp.	count	domain	ciprofloxacin	drug
146	0.55	0.83	Esp.	count	protein	ciprofloxacin	drug
49	0.47	0.72	Esp.	binary	struct	doripenem	drug
49	0.47	0.92	Esp.	binary	domain	doripenem	drug
49	0.47	0.92	Esp.	count	domain	doripenem	drug
49	0.47	0.92	Esp.	binary	gene	doripenem	drug
49	0.47	1	Esp.	count	gene	doripenem	drug
49	0.47	1	Esp.	binary	protein	doripenem	drug
49	0.47	1	Esp.	count	protein	doripenem	drug
246	0.89	0.56	Esp.	count	gene	ertapenem	drug
246	0.89	0.58	Esp.	binary	struct	ertapenem	drug
246	0.89	0.67	Esp.	binary	gene	ertapenem	drug
246	0.89	0.67	Esp.	binary	protein	ertapenem	drug
246	0.89	0.67	Esp.	count	protein	ertapenem	drug
1032	0.77	1	Sau	count	gene	cephalosporins	drug_class
1411	0.89	0.81	Aba	count	gene	fluoroquinolones	drug_class
1411	0.89	0.82	Aba	binary	gene	fluoroquinolones	drug_class
1411	0.89	0.82	Aba	count	protein	fluoroquinolones	drug_class
1411	0.89	0.84	Aba	binary	struct	fluoroquinolones	drug_class
1411	0.89	0.86	Aba	binary	protein	fluoroquinolones	drug_class
1411	0.89	0.88	Aba	binary	domain	fluoroquinolones	drug_class
198	0.4	0.92	Esp.	binary	gene	gentamicin	drug
198	0.4	0.92	Esp.	count	protein	gentamicin	drug
198	0.4	0.92	Esp.	binary	protein	gentamicin	drug
198	0.4	0.95	Esp.	count	gene	gentamicin	drug
198	0.4	0.95	Esp.	binary	struct	gentamicin	drug
198	0.4	1	Esp.	binary	domain	gentamicin	drug
198	0.4	1	Esp.	count	domain	gentamicin	drug
113	0.58	0.56	Esp.	binary	struct	imipenem	drug
113	0.58	0.69	Esp.	count	domain	imipenem	drug
113	0.58	0.69	Esp.	binary	gene	imipenem	drug
113	0.58	0.73	Esp.	count	gene	imipenem	drug
113	0.58	0.73	Esp.	binary	protein	imipenem	drug
113	0.58	0.73	Esp.	count	protein	imipenem	drug
113	0.58	0.78	Esp.	binary	domain	imipenem	drug
118	0.55	0.75	Esp.	binary	protein	levofloxacin	drug
118	0.55	0.79	Esp.	binary	domain	levofloxacin	drug
118	0.55	0.79	Esp.	count	domain	levofloxacin	drug
118	0.55	0.79	Esp.	binary	struct	levofloxacin	drug
118	0.55	0.79	Esp.	count	gene	levofloxacin	drug
118	0.55	0.79	Esp.	binary	gene	levofloxacin	drug
118	0.55	0.84	Esp.	count	protein	levofloxacin	drug
188	0.3	0.74	Esp.	binary	struct	meropenem	drug
188	0.3	0.78	Esp.	binary	domain	meropenem	drug
188	0.3	0.81	Esp.	count	domain	meropenem	drug
188	0.3	0.81	Esp.	binary	gene	meropenem	drug
188	0.3	0.81	Esp.	count	protein	meropenem	drug
188	0.3	0.84	Esp.	binary	protein	meropenem	drug
188	0.3	0.85	Esp.	count	gene	meropenem	drug
207	0.91	0.63	Esp.	binary	domain	piperacillin_tazobactam	drug
207	0.91	0.63	Esp.	binary	gene	piperacillin_tazobactam	drug
207	0.91	0.63	Esp.	binary	protein	piperacillin_tazobactam	drug
207	0.91	0.63	Esp.	count	protein	piperacillin_tazobactam	drug
207	0.91	0.71	Esp.	binary	struct	piperacillin_tazobactam	drug
207	0.91	0.73	Esp.	count	domain	piperacillin_tazobactam	drug
83	0.34	0.73	Esp.	binary	protein	tetracycline	drug
83	0.34	0.73	Esp.	count	protein	tetracycline	drug
83	0.34	0.73	Esp.	binary	struct	tetracycline	drug
83	0.34	0.81	Esp.	binary	gene	tetracycline	drug
83	0.34	0.81	Esp.	count	gene	tetracycline	drug
83	0.34	0.88	Esp.	binary	domain	tetracycline	drug
83	0.34	0.94	Esp.	count	domain	tetracycline	drug
1411	0.89	0.88	Aba	count	domain	fluoroquinolones	drug_class
146	0.55	0.74	Esp.	binary	struct	fluoroquinolones	drug_class
146	0.55	0.76	Esp.	binary	protein	fluoroquinolones	drug_class
146	0.55	0.8	Esp.	count	gene	fluoroquinolones	drug_class
146	0.55	0.8	Esp.	count	protein	fluoroquinolones	drug_class
146	0.55	0.8	Esp.	binary	gene	fluoroquinolones	drug_class
146	0.55	0.87	Esp.	binary	domain	fluoroquinolones	drug_class
139	0.24	0.58	Esp.	binary	domain	tigecycline	drug
139	0.24	0.58	Esp.	binary	protein	tigecycline	drug
139	0.24	0.58	Esp.	count	protein	tigecycline	drug
139	0.24	0.62	Esp.	count	gene	tigecycline	drug
139	0.24	0.62	Esp.	binary	struct	tigecycline	drug
139	0.24	0.67	Esp.	count	domain	tigecycline	drug
139	0.24	0.68	Esp.	binary	gene	tigecycline	drug
172	0.63	0.85	Esp.	binary	struct	tobramycin	drug
172	0.63	0.91	Esp.	binary	domain	tobramycin	drug
172	0.63	0.91	Esp.	binary	protein	tobramycin	drug
172	0.63	0.94	Esp.	count	domain	tobramycin	drug
172	0.63	0.94	Esp.	binary	gene	tobramycin	drug
172	0.63	0.94	Esp.	count	gene	tobramycin	drug
172	0.63	0.97	Esp.	count	protein	tobramycin	drug
112	0.29	0.85	Esp.	binary	struct	trimethoprim	drug
112	0.29	0.95	Esp.	count	domain	trimethoprim	drug
112	0.29	0.95	Esp.	binary	gene	trimethoprim	drug
112	0.29	0.95	Esp.	count	gene	trimethoprim	drug
112	0.29	0.95	Esp.	binary	protein	trimethoprim	drug
112	0.29	0.95	Esp.	count	protein	trimethoprim	drug
112	0.29	0.95	Esp.	binary	domain	trimethoprim	drug
146	0.55	0.87	Esp.	count	domain	fluoroquinolones	drug_class
3625	0.68	0.93	Kpn	binary	domain	fluoroquinolones	drug_class
3625	0.68	0.93	Kpn	binary	protein	fluoroquinolones	drug_class
3582	0.68	0.93	Kpn	binary	struct	fluoroquinolones	drug_class
3625	0.68	0.93	Kpn	count	protein	fluoroquinolones	drug_class
3625	0.68	0.94	Kpn	count	domain	fluoroquinolones	drug_class
3582	0.68	0.96	Kpn	binary	gene	fluoroquinolones	drug_class
122	0.47	0.84	Esp.	count	protein	trimethoprim_sulfamethoxazole	drug
122	0.47	0.88	Esp.	binary	gene	trimethoprim_sulfamethoxazole	drug
122	0.47	0.88	Esp.	binary	struct	trimethoprim_sulfamethoxazole	drug
122	0.47	0.92	Esp.	count	gene	trimethoprim_sulfamethoxazole	drug
122	0.47	0.92	Esp.	binary	protein	trimethoprim_sulfamethoxazole	drug
122	0.47	0.96	Esp.	binary	domain	trimethoprim_sulfamethoxazole	drug
122	0.47	0.96	Esp.	count	domain	trimethoprim_sulfamethoxazole	drug
3582	0.68	0.96	Kpn	count	gene	fluoroquinolones	drug_class
1001	0.53	0.74	Pae	count	domain	fluoroquinolones	drug_class
1001	0.53	0.74	Pae	binary	domain	fluoroquinolones	drug_class
1001	0.53	0.77	Pae	binary	protein	fluoroquinolones	drug_class
1001	0.53	0.77	Pae	count	protein	fluoroquinolones	drug_class
953	0.53	0.79	Pae	count	gene	fluoroquinolones	drug_class
953	0.53	0.79	Pae	binary	struct	fluoroquinolones	drug_class
2657	0.16	0.84	Kpn	binary	struct	amikacin	drug
2657	0.16	0.89	Kpn	binary	gene	amikacin	drug
2704	0.17	0.9	Kpn	binary	domain	amikacin	drug
2657	0.16	0.9	Kpn	count	gene	amikacin	drug
2704	0.17	0.92	Kpn	count	domain	amikacin	drug
2704	0.17	0.92	Kpn	count	protein	amikacin	drug
2704	0.17	0.93	Kpn	binary	protein	amikacin	drug
953	0.53	0.8	Pae	binary	gene	fluoroquinolones	drug_class
2481	0.42	0.89	Sau	binary	domain	fluoroquinolones	drug_class
2450	0.42	0.89	Sau	binary	struct	fluoroquinolones	drug_class
2450	0.42	0.91	Sau	binary	gene	fluoroquinolones	drug_class
2481	0.42	0.92	Sau	count	domain	fluoroquinolones	drug_class
2450	0.42	0.92	Sau	count	gene	fluoroquinolones	drug_class
2481	0.42	0.94	Sau	binary	protein	fluoroquinolones	drug_class
2481	0.42	0.95	Sau	count	protein	fluoroquinolones	drug_class
1956	0.15	0.89	Sau	binary	struct	fusidane	drug_class
1957	0.15	0.91	Sau	binary	domain	fusidane	drug_class
1957	0.15	0.91	Sau	count	domain	fusidane	drug_class
1956	0.15	0.92	Sau	binary	gene	fusidane	drug_class
1956	0.15	0.92	Sau	count	gene	fusidane	drug_class
1957	0.15	0.93	Sau	binary	protein	fusidane	drug_class
2281	0.81	0.82	Kpn	binary	struct	aztreonam	drug
2328	0.81	0.86	Kpn	binary	domain	aztreonam	drug
2328	0.81	0.86	Kpn	count	domain	aztreonam	drug
2281	0.81	0.86	Kpn	binary	gene	aztreonam	drug
2281	0.81	0.86	Kpn	count	gene	aztreonam	drug
2328	0.81	0.88	Kpn	count	protein	aztreonam	drug
2328	0.81	0.88	Kpn	binary	protein	aztreonam	drug
1957	0.15	0.93	Sau	count	protein	fusidane	drug_class
910	0.61	0.98	Efa	binary	domain	glycopeptides	drug_class
910	0.61	0.98	Efa	binary	struct	glycopeptides	drug_class
910	0.61	0.99	Efa	count	domain	glycopeptides	drug_class
910	0.61	0.99	Efa	count	gene	glycopeptides	drug_class
910	0.61	0.99	Efa	binary	protein	glycopeptides	drug_class
910	0.61	0.99	Efa	count	protein	glycopeptides	drug_class
2371	0.82	0.91	Kpn	binary	struct	cefazolin	drug
2371	0.82	0.92	Kpn	binary	domain	cefazolin	drug
2371	0.82	0.93	Kpn	count	protein	cefazolin	drug
2371	0.82	0.94	Kpn	count	domain	cefazolin	drug
2371	0.82	0.94	Kpn	binary	gene	cefazolin	drug
2371	0.82	0.94	Kpn	count	gene	cefazolin	drug
2371	0.82	0.95	Kpn	binary	protein	cefazolin	drug
2257	0.63	0.8	Kpn	binary	struct	cefepime	drug
2257	0.63	0.81	Kpn	count	gene	cefepime	drug
2304	0.64	0.81	Kpn	count	domain	cefepime	drug
2304	0.64	0.82	Kpn	binary	domain	cefepime	drug
2257	0.63	0.82	Kpn	binary	gene	cefepime	drug
2304	0.64	0.84	Kpn	count	protein	cefepime	drug
2304	0.64	0.85	Kpn	binary	protein	cefepime	drug
1414	0.71	0.92	Kpn	binary	struct	cefotaxime	drug
1461	0.72	0.94	Kpn	binary	domain	cefotaxime	drug
1414	0.71	0.94	Kpn	binary	gene	cefotaxime	drug
1414	0.71	0.94	Kpn	count	gene	cefotaxime	drug
1461	0.72	0.95	Kpn	count	domain	cefotaxime	drug
1461	0.72	0.95	Kpn	binary	protein	cefotaxime	drug
1461	0.72	0.95	Kpn	count	protein	cefotaxime	drug
144	0.27	0.87	Kpn	count	domain	cefotetan	drug
144	0.27	0.87	Kpn	binary	domain	cefotetan	drug
144	0.27	0.89	Kpn	binary	gene	cefotetan	drug
144	0.27	0.89	Kpn	count	gene	cefotetan	drug
144	0.27	0.89	Kpn	binary	struct	cefotetan	drug
144	0.27	0.93	Kpn	count	protein	cefotetan	drug
144	0.27	0.96	Kpn	binary	protein	cefotetan	drug
2282	0.54	0.83	Kpn	binary	domain	cefoxitin	drug
2257	0.54	0.83	Kpn	binary	struct	cefoxitin	drug
2257	0.54	0.84	Kpn	binary	gene	cefoxitin	drug
2257	0.54	0.84	Kpn	count	gene	cefoxitin	drug
2282	0.54	0.85	Kpn	count	domain	cefoxitin	drug
2282	0.54	0.85	Kpn	count	protein	cefoxitin	drug
2282	0.54	0.87	Kpn	binary	protein	cefoxitin	drug
294	0.74	0.71	Kpn	binary	struct	cefpodoxime	drug
294	0.74	0.84	Kpn	count	domain	cefpodoxime	drug
294	0.74	0.87	Kpn	binary	domain	cefpodoxime	drug
294	0.74	0.89	Kpn	count	gene	cefpodoxime	drug
294	0.74	0.89	Kpn	binary	gene	cefpodoxime	drug
294	0.74	0.92	Kpn	count	protein	cefpodoxime	drug
294	0.74	0.94	Kpn	binary	protein	cefpodoxime	drug
3321	0.72	0.93	Kpn	binary	domain	ceftazidime	drug
3274	0.72	0.93	Kpn	binary	struct	ceftazidime	drug
3321	0.72	0.95	Kpn	count	domain	ceftazidime	drug
3274	0.72	0.95	Kpn	binary	gene	ceftazidime	drug
3274	0.72	0.95	Kpn	count	gene	ceftazidime	drug
3321	0.72	0.95	Kpn	binary	protein	ceftazidime	drug
3321	0.72	0.95	Kpn	count	protein	ceftazidime	drug
2331	0.82	0.93	Kpn	binary	struct	ceftriaxone	drug
2357	0.83	0.96	Kpn	binary	domain	ceftriaxone	drug
2357	0.83	0.97	Kpn	count	domain	ceftriaxone	drug
2331	0.82	0.97	Kpn	binary	gene	ceftriaxone	drug
2331	0.82	0.97	Kpn	count	gene	ceftriaxone	drug
2357	0.83	0.97	Kpn	count	protein	ceftriaxone	drug
2357	0.83	0.97	Kpn	binary	protein	ceftriaxone	drug
1660	0.93	0.7	Kpn	binary	struct	cefuroxime	drug
1707	0.93	0.76	Kpn	binary	protein	cefuroxime	drug
1707	0.93	0.77	Kpn	binary	domain	cefuroxime	drug
1707	0.93	0.78	Kpn	count	protein	cefuroxime	drug
1660	0.93	0.8	Kpn	binary	gene	cefuroxime	drug
1660	0.93	0.81	Kpn	count	gene	cefuroxime	drug
1707	0.93	0.89	Kpn	count	domain	cefuroxime	drug
910	0.61	0.99	Efa	binary	gene	glycopeptides	drug_class
1315	0.03	1	Sau	binary	domain	glycopeptides	drug_class
1315	0.03	1	Sau	count	domain	glycopeptides	drug_class
1242	0.03	1	Sau	binary	gene	glycopeptides	drug_class
1242	0.03	1	Sau	count	gene	glycopeptides	drug_class
1315	0.03	1	Sau	binary	protein	glycopeptides	drug_class
1315	0.03	1	Sau	count	protein	glycopeptides	drug_class
168	0.79	0.68	Kpn	binary	struct	cephalothin	drug
168	0.79	0.79	Kpn	binary	protein	cephalothin	drug
168	0.79	0.84	Kpn	count	protein	cephalothin	drug
168	0.79	0.87	Kpn	count	domain	cephalothin	drug
168	0.79	0.89	Kpn	binary	domain	cephalothin	drug
168	0.79	0.96	Kpn	binary	gene	cephalothin	drug
168	0.79	0.96	Kpn	count	gene	cephalothin	drug
357	0.71	0.81	Kpn	binary	gene	chloramphenicol	drug
357	0.71	0.82	Kpn	count	gene	chloramphenicol	drug
357	0.71	0.84	Kpn	count	domain	chloramphenicol	drug
357	0.71	0.87	Kpn	binary	domain	chloramphenicol	drug
357	0.71	0.88	Kpn	binary	protein	chloramphenicol	drug
357	0.71	0.88	Kpn	count	protein	chloramphenicol	drug
357	0.71	0.88	Kpn	binary	struct	chloramphenicol	drug
3623	0.68	0.93	Kpn	binary	protein	ciprofloxacin	drug
3580	0.68	0.93	Kpn	binary	struct	ciprofloxacin	drug
3580	0.68	0.94	Kpn	binary	gene	ciprofloxacin	drug
3623	0.68	0.94	Kpn	count	protein	ciprofloxacin	drug
3623	0.68	0.94	Kpn	binary	domain	ciprofloxacin	drug
3623	0.68	0.94	Kpn	count	domain	ciprofloxacin	drug
3580	0.68	0.94	Kpn	count	gene	ciprofloxacin	drug
1303	0.25	0.68	Kpn	binary	domain	colistin	drug
1303	0.25	0.71	Kpn	count	domain	colistin	drug
1294	0.24	0.74	Kpn	count	gene	colistin	drug
1294	0.24	0.76	Kpn	binary	gene	colistin	drug
1303	0.25	0.77	Kpn	binary	protein	colistin	drug
1303	0.25	0.79	Kpn	count	protein	colistin	drug
1294	0.24	0.79	Kpn	binary	struct	colistin	drug
233	0.89	0.71	Kpn	binary	domain	doripenem	drug
233	0.89	0.71	Kpn	count	domain	doripenem	drug
141	0.32	0.63	Kpn	binary	protein	doxycycline	drug
141	0.32	0.74	Kpn	count	gene	doxycycline	drug
141	0.32	0.74	Kpn	count	protein	doxycycline	drug
141	0.32	0.79	Kpn	binary	gene	doxycycline	drug
141	0.32	0.79	Kpn	binary	struct	doxycycline	drug
141	0.32	0.83	Kpn	count	domain	doxycycline	drug
141	0.32	0.88	Kpn	binary	domain	doxycycline	drug
1452	0.64	0.95	Kpn	binary	domain	ertapenem	drug
1452	0.64	0.95	Kpn	binary	protein	ertapenem	drug
1452	0.64	0.95	Kpn	count	protein	ertapenem	drug
1376	0.65	0.95	Kpn	binary	struct	ertapenem	drug
1376	0.65	0.97	Kpn	count	gene	ertapenem	drug
1452	0.64	0.97	Kpn	count	domain	ertapenem	drug
1376	0.65	0.97	Kpn	binary	gene	ertapenem	drug
1242	0.03	1	Sau	binary	struct	glycopeptides	drug_class
1014	0.38	0.92	Sau	binary	struct	lincosamides	drug_class
1014	0.38	0.94	Sau	binary	gene	lincosamides	drug_class
1014	0.38	0.95	Sau	count	gene	lincosamides	drug_class
1086	0.38	0.97	Sau	count	protein	lincosamides	drug_class
1086	0.38	0.97	Sau	binary	domain	lincosamides	drug_class
1086	0.38	0.99	Sau	count	domain	lincosamides	drug_class
298	0.28	0.67	Kpn	binary	domain	fosfomycin	drug
298	0.28	0.71	Kpn	count	domain	fosfomycin	drug
298	0.28	0.78	Kpn	binary	protein	fosfomycin	drug
298	0.28	0.78	Kpn	binary	struct	fosfomycin	drug
298	0.28	0.81	Kpn	count	gene	fosfomycin	drug
298	0.28	0.81	Kpn	count	protein	fosfomycin	drug
298	0.28	0.85	Kpn	binary	gene	fosfomycin	drug
3669	0.38	0.9	Kpn	binary	struct	gentamicin	drug
3669	0.38	0.94	Kpn	binary	gene	gentamicin	drug
3714	0.38	0.95	Kpn	count	domain	gentamicin	drug
3669	0.38	0.95	Kpn	count	gene	gentamicin	drug
3714	0.38	0.96	Kpn	binary	domain	gentamicin	drug
3714	0.38	0.96	Kpn	binary	protein	gentamicin	drug
3714	0.38	0.96	Kpn	count	protein	gentamicin	drug
2216	0.46	0.93	Kpn	binary	domain	imipenem	drug
2206	0.46	0.94	Kpn	binary	struct	imipenem	drug
2216	0.46	0.94	Kpn	count	domain	imipenem	drug
2216	0.46	0.95	Kpn	binary	protein	imipenem	drug
2216	0.46	0.95	Kpn	count	protein	imipenem	drug
2206	0.46	0.96	Kpn	binary	gene	imipenem	drug
2206	0.46	0.96	Kpn	count	gene	imipenem	drug
1999	0.79	0.91	Kpn	binary	struct	levofloxacin	drug
2009	0.79	0.92	Kpn	binary	domain	levofloxacin	drug
2009	0.79	0.92	Kpn	count	domain	levofloxacin	drug
1999	0.79	0.93	Kpn	binary	gene	levofloxacin	drug
1999	0.79	0.93	Kpn	count	gene	levofloxacin	drug
2009	0.79	0.93	Kpn	binary	protein	levofloxacin	drug
2009	0.79	0.93	Kpn	count	protein	levofloxacin	drug
3586	0.33	0.93	Kpn	binary	domain	meropenem	drug
3541	0.33	0.93	Kpn	binary	struct	meropenem	drug
3586	0.33	0.94	Kpn	count	domain	meropenem	drug
3541	0.33	0.94	Kpn	binary	gene	meropenem	drug
3541	0.33	0.95	Kpn	count	gene	meropenem	drug
3586	0.33	0.95	Kpn	count	protein	meropenem	drug
3586	0.33	0.96	Kpn	binary	protein	meropenem	drug
87	0.22	0.68	Kpn	binary	gene	minocycline	drug
87	0.22	0.68	Kpn	binary	struct	minocycline	drug
87	0.22	0.68	Kpn	count	gene	minocycline	drug
87	0.22	0.73	Kpn	count	domain	minocycline	drug
87	0.22	0.73	Kpn	binary	protein	minocycline	drug
87	0.22	0.83	Kpn	binary	domain	minocycline	drug
87	0.22	0.83	Kpn	count	protein	minocycline	drug
1086	0.38	0.99	Sau	binary	protein	lincosamides	drug_class
44	0.77	0.83	Efa	count	gene	lipoglycopeptide	drug_class
44	0.77	0.83	Efa	binary	protein	lipoglycopeptide	drug_class
44	0.77	0.83	Efa	count	protein	lipoglycopeptide	drug_class
44	0.77	0.83	Efa	binary	struct	lipoglycopeptide	drug_class
44	0.77	1	Efa	binary	domain	lipoglycopeptide	drug_class
44	0.77	1	Efa	count	domain	lipoglycopeptide	drug_class
92	0.42	0.54	Kpn	binary	struct	moxifloxacin	drug
92	0.42	0.61	Kpn	count	gene	moxifloxacin	drug
92	0.42	0.67	Kpn	binary	gene	moxifloxacin	drug
92	0.42	0.69	Kpn	binary	domain	moxifloxacin	drug
92	0.42	0.73	Kpn	binary	protein	moxifloxacin	drug
92	0.42	0.73	Kpn	count	protein	moxifloxacin	drug
92	0.42	0.84	Kpn	count	domain	moxifloxacin	drug
157	0.64	0.72	Kpn	count	gene	nalidixic_acid	drug
157	0.64	0.72	Kpn	binary	protein	nalidixic_acid	drug
157	0.64	0.72	Kpn	count	protein	nalidixic_acid	drug
157	0.64	0.76	Kpn	count	domain	nalidixic_acid	drug
157	0.64	0.76	Kpn	binary	gene	nalidixic_acid	drug
157	0.64	0.76	Kpn	binary	struct	nalidixic_acid	drug
157	0.64	0.8	Kpn	binary	domain	nalidixic_acid	drug
44	0.77	1	Efa	binary	gene	lipoglycopeptide	drug_class
243	0.19	0.94	Efa	binary	struct	lipopeptides	drug_class
243	0.19	0.97	Efa	binary	domain	lipopeptides	drug_class
243	0.19	0.97	Efa	count	domain	lipopeptides	drug_class
243	0.19	0.97	Efa	binary	gene	lipopeptides	drug_class
243	0.19	0.97	Efa	binary	protein	lipopeptides	drug_class
243	0.19	0.97	Efa	count	protein	lipopeptides	drug_class
1113	0.81	0.79	Kpn	binary	struct	nitrofurantoin	drug
1123	0.82	0.8	Kpn	count	protein	nitrofurantoin	drug
1123	0.82	0.8	Kpn	binary	protein	nitrofurantoin	drug
1113	0.81	0.81	Kpn	binary	gene	nitrofurantoin	drug
1123	0.82	0.82	Kpn	binary	domain	nitrofurantoin	drug
1123	0.82	0.82	Kpn	count	domain	nitrofurantoin	drug
1113	0.81	0.82	Kpn	count	gene	nitrofurantoin	drug
187	0.16	0.84	Kpn	binary	struct	norfloxacin	drug
187	0.16	0.9	Kpn	binary	domain	norfloxacin	drug
187	0.16	0.9	Kpn	count	domain	norfloxacin	drug
187	0.16	0.9	Kpn	binary	protein	norfloxacin	drug
187	0.16	0.9	Kpn	count	protein	norfloxacin	drug
187	0.16	0.95	Kpn	binary	gene	norfloxacin	drug
187	0.16	0.95	Kpn	count	gene	norfloxacin	drug
243	0.19	1	Efa	count	gene	lipopeptides	drug_class
48	0.33	0.91	Efa	binary	domain	macrolides	drug_class
48	0.33	0.91	Efa	binary	gene	macrolides	drug_class
48	0.33	0.91	Efa	count	domain	macrolides	drug_class
48	0.33	1	Efa	count	gene	macrolides	drug_class
48	0.33	1	Efa	count	protein	macrolides	drug_class
48	0.33	1	Efa	binary	struct	macrolides	drug_class
48	0.33	1	Efa	binary	protein	macrolides	drug_class
2281	0.36	0.88	Sau	binary	struct	macrolides	drug_class
2352	0.37	0.94	Sau	binary	domain	macrolides	drug_class
2352	0.37	0.96	Sau	count	domain	macrolides	drug_class
2281	0.36	0.97	Sau	binary	gene	macrolides	drug_class
2281	0.36	0.97	Sau	count	gene	macrolides	drug_class
2352	0.37	0.97	Sau	binary	protein	macrolides	drug_class
2352	0.37	0.97	Sau	count	protein	macrolides	drug_class
2281	0.82	0.81	Kpn	binary	struct	monobactams	drug_class
2328	0.83	0.84	Kpn	binary	domain	monobactams	drug_class
2328	0.83	0.86	Kpn	count	domain	monobactams	drug_class
2281	0.82	0.87	Kpn	binary	gene	monobactams	drug_class
2328	0.83	0.88	Kpn	count	protein	monobactams	drug_class
2328	0.83	0.89	Kpn	binary	protein	monobactams	drug_class
74	0.69	1	Kpn	binary	domain	streptomycin	drug
74	0.69	1	Kpn	count	domain	streptomycin	drug
74	0.69	1	Kpn	binary	gene	streptomycin	drug
74	0.69	1	Kpn	count	gene	streptomycin	drug
74	0.69	1	Kpn	binary	protein	streptomycin	drug
74	0.69	1	Kpn	count	protein	streptomycin	drug
74	0.69	1	Kpn	binary	struct	streptomycin	drug
1705	0.53	0.84	Kpn	binary	gene	tetracycline	drug
1705	0.53	0.84	Kpn	binary	struct	tetracycline	drug
1705	0.53	0.86	Kpn	binary	domain	tetracycline	drug
1705	0.53	0.86	Kpn	count	domain	tetracycline	drug
1705	0.53	0.86	Kpn	count	gene	tetracycline	drug
1705	0.53	0.87	Kpn	binary	protein	tetracycline	drug
1705	0.53	0.88	Kpn	count	protein	tetracycline	drug
2281	0.82	0.9	Kpn	count	gene	monobactams	drug_class
217	0.49	0.58	Pae	binary	domain	monobactams	drug_class
177	0.54	0.61	Pae	binary	gene	monobactams	drug_class
177	0.54	0.61	Pae	count	gene	monobactams	drug_class
177	0.54	0.61	Pae	binary	struct	monobactams	drug_class
217	0.49	0.67	Pae	binary	protein	monobactams	drug_class
217	0.49	0.71	Pae	count	protein	monobactams	drug_class
1112	0.23	0.72	Kpn	count	gene	tigecycline	drug
1112	0.23	0.74	Kpn	binary	gene	tigecycline	drug
1112	0.23	0.74	Kpn	binary	struct	tigecycline	drug
1141	0.22	0.74	Kpn	binary	domain	tigecycline	drug
1141	0.22	0.76	Kpn	count	domain	tigecycline	drug
1141	0.22	0.78	Kpn	binary	protein	tigecycline	drug
1141	0.22	0.8	Kpn	count	protein	tigecycline	drug
2175	0.58	0.9	Kpn	binary	struct	tobramycin	drug
2219	0.59	0.92	Kpn	count	domain	tobramycin	drug
2175	0.58	0.92	Kpn	binary	gene	tobramycin	drug
2175	0.58	0.92	Kpn	count	gene	tobramycin	drug
2219	0.59	0.93	Kpn	binary	domain	tobramycin	drug
2219	0.59	0.93	Kpn	count	protein	tobramycin	drug
2219	0.59	0.94	Kpn	binary	protein	tobramycin	drug
379	0.54	0.86	Kpn	binary	struct	trimethoprim	drug
379	0.54	0.94	Kpn	binary	domain	trimethoprim	drug
379	0.54	0.94	Kpn	binary	gene	trimethoprim	drug
379	0.54	0.94	Kpn	binary	protein	trimethoprim	drug
379	0.54	0.95	Kpn	count	domain	trimethoprim	drug
379	0.54	0.95	Kpn	count	gene	trimethoprim	drug
379	0.54	0.95	Kpn	count	protein	trimethoprim	drug
217	0.49	0.76	Pae	count	domain	monobactams	drug_class
1113	0.81	0.79	Kpn	binary	struct	nitrofuran_derivatives	drug_class
1123	0.82	0.8	Kpn	binary	protein	nitrofuran_derivatives	drug_class
1123	0.82	0.8	Kpn	count	protein	nitrofuran_derivatives	drug_class
1113	0.81	0.81	Kpn	binary	gene	nitrofuran_derivatives	drug_class
1123	0.82	0.82	Kpn	binary	domain	nitrofuran_derivatives	drug_class
1123	0.82	0.82	Kpn	count	domain	nitrofuran_derivatives	drug_class
3337	0.68	0.9	Kpn	binary	struct	trimethoprim_sulfamethoxazole	drug
3384	0.68	0.91	Kpn	binary	domain	trimethoprim_sulfamethoxazole	drug
3384	0.68	0.91	Kpn	count	protein	trimethoprim_sulfamethoxazole	drug
3384	0.68	0.91	Kpn	binary	protein	trimethoprim_sulfamethoxazole	drug
3337	0.68	0.92	Kpn	binary	gene	trimethoprim_sulfamethoxazole	drug
3337	0.68	0.92	Kpn	count	gene	trimethoprim_sulfamethoxazole	drug
3384	0.68	0.93	Kpn	count	domain	trimethoprim_sulfamethoxazole	drug
1113	0.81	0.82	Kpn	count	gene	nitrofuran_derivatives	drug_class
239	0.28	0.95	Efa	binary	domain	oxazolidinones	drug_class
239	0.28	0.95	Efa	count	domain	oxazolidinones	drug_class
239	0.28	0.95	Efa	count	gene	oxazolidinones	drug_class
239	0.28	0.95	Efa	binary	protein	oxazolidinones	drug_class
239	0.28	0.95	Efa	count	protein	oxazolidinones	drug_class
239	0.28	0.95	Efa	binary	struct	oxazolidinones	drug_class
694	0.18	0.59	Pae	count	domain	amikacin	drug
694	0.18	0.63	Pae	binary	domain	amikacin	drug
694	0.18	0.65	Pae	count	protein	amikacin	drug
694	0.18	0.7	Pae	binary	protein	amikacin	drug
650	0.17	0.71	Pae	binary	gene	amikacin	drug
650	0.17	0.71	Pae	count	gene	amikacin	drug
650	0.17	0.77	Pae	binary	struct	amikacin	drug
239	0.28	0.95	Efa	binary	gene	oxazolidinones	drug_class
842	0.99	0.49	Aba	count	gene	penicillins	drug_class
244	0.52	0.86	Pae	binary	domain	penicillins	drug_class
244	0.52	0.86	Pae	count	domain	penicillins	drug_class
237	0.51	0.88	Pae	binary	gene	penicillins	drug_class
244	0.52	0.88	Pae	binary	protein	penicillins	drug_class
244	0.52	0.88	Pae	count	protein	penicillins	drug_class
217	0.49	0.58	Pae	binary	domain	aztreonam	drug
177	0.54	0.61	Pae	binary	gene	aztreonam	drug
177	0.54	0.61	Pae	count	gene	aztreonam	drug
177	0.54	0.61	Pae	binary	struct	aztreonam	drug
217	0.49	0.67	Pae	binary	protein	aztreonam	drug
217	0.49	0.71	Pae	count	protein	aztreonam	drug
217	0.49	0.76	Pae	count	domain	aztreonam	drug
237	0.51	0.88	Pae	binary	struct	penicillins	drug_class
237	0.51	0.88	Pae	count	gene	penicillins	drug_class
2295	0.88	0.86	Sau	binary	struct	penicillins	drug_class
2511	0.87	0.91	Sau	binary	domain	penicillins	drug_class
2511	0.87	0.92	Sau	count	domain	penicillins	drug_class
2295	0.88	0.92	Sau	count	gene	penicillins	drug_class
2511	0.87	0.93	Sau	count	protein	penicillins	drug_class
213	0.49	0.65	Pae	binary	struct	cefepime	drug
254	0.47	0.68	Pae	count	domain	cefepime	drug
213	0.49	0.7	Pae	binary	gene	cefepime	drug
213	0.49	0.72	Pae	count	gene	cefepime	drug
254	0.47	0.74	Pae	binary	domain	cefepime	drug
254	0.47	0.79	Pae	count	protein	cefepime	drug
254	0.47	0.79	Pae	binary	protein	cefepime	drug
786	0.46	0.7	Pae	binary	struct	ceftazidime	drug
829	0.46	0.71	Pae	binary	domain	ceftazidime	drug
829	0.46	0.73	Pae	binary	protein	ceftazidime	drug
786	0.46	0.74	Pae	binary	gene	ceftazidime	drug
829	0.46	0.75	Pae	count	domain	ceftazidime	drug
786	0.46	0.76	Pae	count	gene	ceftazidime	drug
829	0.46	0.76	Pae	count	protein	ceftazidime	drug
282	0.46	0.77	Pae	count	domain	ceftazidime	drug
282	0.46	0.79	Pae	binary	domain	ceftazidime	drug
258	0.49	0.79	Pae	binary	struct	ceftazidime	drug
282	0.46	0.84	Pae	binary	protein	ceftazidime	drug
282	0.46	0.84	Pae	count	protein	ceftazidime	drug
258	0.49	0.85	Pae	count	gene	ceftazidime	drug
258	0.49	0.85	Pae	binary	gene	ceftazidime	drug
219	0.55	0.74	Pae	binary	struct	ceftolozane_tazobactam	drug
235	0.53	0.77	Pae	binary	domain	ceftolozane_tazobactam	drug
235	0.53	0.78	Pae	binary	protein	ceftolozane_tazobactam	drug
219	0.55	0.79	Pae	binary	gene	ceftolozane_tazobactam	drug
219	0.55	0.8	Pae	count	gene	ceftolozane_tazobactam	drug
235	0.53	0.8	Pae	count	protein	ceftolozane_tazobactam	drug
235	0.53	0.84	Pae	count	domain	ceftolozane_tazobactam	drug
2295	0.88	0.93	Sau	binary	gene	penicillins	drug_class
2511	0.87	0.95	Sau	binary	protein	penicillins	drug_class
1187	0.69	0.86	Aba	binary	protein	penicillins_beta_lactamase_inhibitor	drug_class
1187	0.69	0.87	Aba	count	protein	penicillins_beta_lactamase_inhibitor	drug_class
1187	0.69	0.88	Aba	binary	struct	penicillins_beta_lactamase_inhibitor	drug_class
1187	0.69	0.89	Aba	binary	domain	penicillins_beta_lactamase_inhibitor	drug_class
1187	0.69	0.9	Aba	count	domain	penicillins_beta_lactamase_inhibitor	drug_class
1187	0.69	0.91	Aba	count	gene	penicillins_beta_lactamase_inhibitor	drug_class
1187	0.69	0.91	Aba	binary	gene	penicillins_beta_lactamase_inhibitor	drug_class
218	0.41	0.71	Pae	binary	domain	penicillins_beta_lactamase_inhibitor	drug_class
218	0.41	0.71	Pae	count	domain	penicillins_beta_lactamase_inhibitor	drug_class
218	0.41	0.76	Pae	binary	protein	penicillins_beta_lactamase_inhibitor	drug_class
178	0.43	0.78	Pae	count	gene	penicillins_beta_lactamase_inhibitor	drug_class
218	0.41	0.79	Pae	count	protein	penicillins_beta_lactamase_inhibitor	drug_class
677	0.54	0.75	Pae	count	domain	ciprofloxacin	drug
677	0.54	0.76	Pae	count	protein	ciprofloxacin	drug
641	0.54	0.77	Pae	binary	struct	ciprofloxacin	drug
677	0.54	0.77	Pae	binary	protein	ciprofloxacin	drug
677	0.54	0.78	Pae	binary	domain	ciprofloxacin	drug
641	0.54	0.82	Pae	binary	gene	ciprofloxacin	drug
641	0.54	0.83	Pae	count	gene	ciprofloxacin	drug
553	0.01	0.49	Pae	count	protein	colistin	drug
553	0.01	0.49	Pae	binary	protein	colistin	drug
50	0.76	0.62	Pae	binary	gene	doripenem	drug
68	0.71	0.72	Pae	count	domain	doripenem	drug
68	0.71	0.72	Pae	binary	protein	doripenem	drug
68	0.71	0.72	Pae	count	protein	doripenem	drug
50	0.76	0.76	Pae	count	gene	doripenem	drug
50	0.76	0.76	Pae	binary	struct	doripenem	drug
178	0.43	0.81	Pae	binary	gene	penicillins_beta_lactamase_inhibitor	drug_class
178	0.43	0.84	Pae	binary	struct	penicillins_beta_lactamase_inhibitor	drug_class
298	0.28	0.67	Kpn	binary	domain	phosphonic_acid_antibacterial	drug_class
298	0.28	0.71	Kpn	count	domain	phosphonic_acid_antibacterial	drug_class
298	0.28	0.78	Kpn	binary	protein	phosphonic_acid_antibacterial	drug_class
298	0.28	0.78	Kpn	binary	struct	phosphonic_acid_antibacterial	drug_class
298	0.28	0.81	Kpn	count	gene	phosphonic_acid_antibacterial	drug_class
329	0.26	0.74	Pae	binary	struct	gentamicin	drug
365	0.27	0.8	Pae	count	domain	gentamicin	drug
329	0.26	0.86	Pae	binary	gene	gentamicin	drug
365	0.27	0.86	Pae	count	protein	gentamicin	drug
329	0.26	0.88	Pae	count	gene	gentamicin	drug
365	0.27	0.88	Pae	binary	protein	gentamicin	drug
365	0.27	0.89	Pae	binary	domain	gentamicin	drug
410	0.51	0.76	Pae	count	gene	imipenem	drug
410	0.51	0.76	Pae	binary	struct	imipenem	drug
449	0.51	0.79	Pae	binary	domain	imipenem	drug
449	0.51	0.79	Pae	count	domain	imipenem	drug
410	0.51	0.8	Pae	binary	gene	imipenem	drug
449	0.51	0.86	Pae	binary	protein	imipenem	drug
449	0.51	0.88	Pae	count	protein	imipenem	drug
684	0.47	0.74	Pae	count	domain	levofloxacin	drug
684	0.47	0.77	Pae	binary	domain	levofloxacin	drug
636	0.47	0.77	Pae	binary	gene	levofloxacin	drug
636	0.47	0.77	Pae	count	gene	levofloxacin	drug
684	0.47	0.79	Pae	count	protein	levofloxacin	drug
684	0.47	0.8	Pae	binary	protein	levofloxacin	drug
636	0.47	0.81	Pae	binary	struct	levofloxacin	drug
835	0.55	0.64	Pae	count	domain	meropenem	drug
835	0.55	0.64	Pae	binary	domain	meropenem	drug
785	0.56	0.65	Pae	binary	gene	meropenem	drug
785	0.56	0.69	Pae	binary	struct	meropenem	drug
835	0.55	0.71	Pae	count	protein	meropenem	drug
835	0.55	0.73	Pae	binary	protein	meropenem	drug
785	0.56	0.75	Pae	count	gene	meropenem	drug
298	0.28	0.81	Kpn	count	protein	phosphonic_acid_antibacterial	drug_class
298	0.28	0.85	Kpn	binary	gene	phosphonic_acid_antibacterial	drug_class
373	0.06	0.78	Aba	binary	gene	polymyxin	drug_class
373	0.06	0.78	Aba	count	gene	polymyxin	drug_class
373	0.06	0.85	Aba	binary	protein	polymyxin	drug_class
373	0.06	0.85	Aba	binary	struct	polymyxin	drug_class
373	0.06	0.9	Aba	count	protein	polymyxin	drug_class
1303	0.25	0.68	Kpn	binary	domain	polymyxin	drug_class
1303	0.25	0.71	Kpn	count	domain	polymyxin	drug_class
1294	0.24	0.74	Kpn	count	gene	polymyxin	drug_class
1294	0.24	0.76	Kpn	binary	gene	polymyxin	drug_class
1303	0.25	0.77	Kpn	binary	protein	polymyxin	drug_class
1303	0.25	0.79	Kpn	count	protein	polymyxin	drug_class
1294	0.24	0.79	Kpn	binary	struct	polymyxin	drug_class
553	0.01	0.49	Pae	binary	protein	polymyxin	drug_class
553	0.01	0.49	Pae	count	protein	polymyxin	drug_class
86	0.93	1	Aba	binary	domain	quinolones	drug_class
86	0.93	1	Aba	count	domain	quinolones	drug_class
86	0.93	1	Aba	binary	gene	quinolones	drug_class
86	0.93	1	Aba	count	gene	quinolones	drug_class
86	0.93	1	Aba	binary	protein	quinolones	drug_class
143	0.17	0.57	Pae	count	gene	piperacillin	drug
143	0.17	0.57	Pae	binary	struct	piperacillin	drug
143	0.17	0.62	Pae	count	protein	piperacillin	drug
143	0.17	0.71	Pae	count	domain	piperacillin	drug
143	0.17	0.71	Pae	binary	gene	piperacillin	drug
143	0.17	0.71	Pae	binary	protein	piperacillin	drug
214	0.39	0.68	Pae	binary	domain	piperacillin_tazobactam	drug
214	0.39	0.78	Pae	count	domain	piperacillin_tazobactam	drug
174	0.41	0.78	Pae	binary	struct	piperacillin_tazobactam	drug
214	0.39	0.78	Pae	count	protein	piperacillin_tazobactam	drug
174	0.41	0.8	Pae	count	gene	piperacillin_tazobactam	drug
214	0.39	0.8	Pae	binary	protein	piperacillin_tazobactam	drug
174	0.41	0.8	Pae	binary	gene	piperacillin_tazobactam	drug
86	0.93	1	Aba	count	protein	quinolones	drug_class
86	0.93	1	Aba	binary	struct	quinolones	drug_class
587	0.28	0.88	Pae	binary	struct	tobramycin	drug
606	0.29	0.88	Pae	count	protein	tobramycin	drug
606	0.29	0.89	Pae	binary	domain	tobramycin	drug
606	0.29	0.89	Pae	binary	protein	tobramycin	drug
606	0.29	0.9	Pae	count	domain	tobramycin	drug
587	0.28	0.92	Pae	count	gene	tobramycin	drug
587	0.28	0.92	Pae	binary	gene	tobramycin	drug
157	0.64	0.72	Kpn	count	gene	quinolones	drug_class
157	0.64	0.72	Kpn	binary	protein	quinolones	drug_class
157	0.64	0.72	Kpn	count	protein	quinolones	drug_class
157	0.64	0.76	Kpn	count	domain	quinolones	drug_class
157	0.64	0.76	Kpn	binary	gene	quinolones	drug_class
157	0.64	0.76	Kpn	binary	struct	quinolones	drug_class
157	0.64	0.8	Kpn	binary	domain	quinolones	drug_class
1991	0.02	0.5	Sau	count	domain	rifamycins	drug_class
1991	0.02	0.5	Sau	binary	protein	rifamycins	drug_class
1991	0.02	0.5	Sau	count	protein	rifamycins	drug_class
1991	0.02	0.58	Sau	binary	domain	rifamycins	drug_class
1115	0.71	0.84	Aba	binary	struct	tetracyclines	drug_class
1115	0.71	0.9	Aba	binary	protein	tetracyclines	drug_class
1115	0.71	0.91	Aba	binary	gene	tetracyclines	drug_class
1115	0.71	0.91	Aba	count	gene	tetracyclines	drug_class
1115	0.71	0.91	Aba	count	protein	tetracyclines	drug_class
1115	0.71	0.93	Aba	count	domain	tetracyclines	drug_class
1115	0.71	0.94	Aba	binary	domain	tetracyclines	drug_class
215	0.22	0.87	Efa	binary	domain	tetracyclines	drug_class
215	0.22	0.87	Efa	binary	struct	tetracyclines	drug_class
215	0.22	0.9	Efa	binary	gene	tetracyclines	drug_class
1034	0.78	0.97	Sau	binary	domain	cefoxitin	drug
1034	0.78	0.97	Sau	binary	protein	cefoxitin	drug
1034	0.78	0.97	Sau	count	protein	cefoxitin	drug
1034	0.78	0.98	Sau	count	domain	cefoxitin	drug
1013	0.78	0.99	Sau	binary	gene	cefoxitin	drug
1013	0.78	0.99	Sau	binary	struct	cefoxitin	drug
1013	0.78	0.99	Sau	count	gene	cefoxitin	drug
215	0.22	0.9	Efa	count	gene	tetracyclines	drug_class
215	0.22	0.9	Efa	count	protein	tetracyclines	drug_class
215	0.22	0.93	Efa	count	domain	tetracyclines	drug_class
215	0.22	0.93	Efa	binary	protein	tetracyclines	drug_class
180	0.35	0.58	Esp.	binary	gene	tetracyclines	drug_class
180	0.35	0.61	Esp.	count	gene	tetracyclines	drug_class
180	0.35	0.65	Esp.	count	domain	tetracyclines	drug_class
777	0.04	0.87	Sau	binary	struct	chloramphenicol	drug
784	0.04	0.97	Sau	count	protein	chloramphenicol	drug
784	0.04	0.97	Sau	binary	protein	chloramphenicol	drug
784	0.04	1	Sau	binary	domain	chloramphenicol	drug
784	0.04	1	Sau	count	domain	chloramphenicol	drug
777	0.04	1	Sau	binary	gene	chloramphenicol	drug
777	0.04	1	Sau	count	gene	chloramphenicol	drug
2210	0.46	0.9	Sau	binary	domain	ciprofloxacin	drug
2201	0.46	0.9	Sau	binary	struct	ciprofloxacin	drug
2201	0.46	0.91	Sau	binary	gene	ciprofloxacin	drug
2210	0.46	0.92	Sau	count	domain	ciprofloxacin	drug
2210	0.46	0.92	Sau	binary	protein	ciprofloxacin	drug
2210	0.46	0.93	Sau	count	protein	ciprofloxacin	drug
2201	0.46	0.94	Sau	count	gene	ciprofloxacin	drug
1014	0.38	0.92	Sau	binary	struct	clindamycin	drug
1014	0.38	0.94	Sau	binary	gene	clindamycin	drug
1014	0.38	0.95	Sau	count	gene	clindamycin	drug
1086	0.38	0.97	Sau	binary	domain	clindamycin	drug
1086	0.38	0.97	Sau	count	protein	clindamycin	drug
1086	0.38	0.99	Sau	count	domain	clindamycin	drug
1086	0.38	0.99	Sau	binary	protein	clindamycin	drug
2281	0.36	0.88	Sau	binary	struct	erythromycin	drug
2352	0.37	0.94	Sau	binary	domain	erythromycin	drug
2352	0.37	0.96	Sau	count	domain	erythromycin	drug
2281	0.36	0.97	Sau	binary	gene	erythromycin	drug
2352	0.37	0.97	Sau	binary	protein	erythromycin	drug
2352	0.37	0.97	Sau	count	protein	erythromycin	drug
2281	0.36	0.97	Sau	count	gene	erythromycin	drug
180	0.35	0.69	Esp.	binary	struct	tetracyclines	drug_class
180	0.35	0.72	Esp.	binary	protein	tetracyclines	drug_class
180	0.35	0.72	Esp.	count	protein	tetracyclines	drug_class
180	0.35	0.76	Esp.	binary	domain	tetracyclines	drug_class
2604	0.45	0.78	Kpn	binary	domain	tetracyclines	drug_class
2604	0.45	0.78	Kpn	count	domain	tetracyclines	drug_class
2575	0.45	0.79	Kpn	binary	gene	tetracyclines	drug_class
2575	0.45	0.79	Kpn	count	gene	tetracyclines	drug_class
2604	0.45	0.83	Kpn	binary	protein	tetracyclines	drug_class
2604	0.45	0.83	Kpn	count	protein	tetracyclines	drug_class
2575	0.45	0.83	Kpn	binary	struct	tetracyclines	drug_class
1981	0.17	0.93	Sau	binary	struct	tetracyclines	drug_class
2012	0.16	0.95	Sau	binary	domain	tetracyclines	drug_class
2012	0.16	0.97	Sau	count	domain	tetracyclines	drug_class
1956	0.15	0.89	Sau	binary	struct	fusidic_acid	drug
1957	0.15	0.91	Sau	binary	domain	fusidic_acid	drug
1957	0.15	0.91	Sau	count	domain	fusidic_acid	drug
1956	0.15	0.92	Sau	count	gene	fusidic_acid	drug
1956	0.15	0.92	Sau	binary	gene	fusidic_acid	drug
1957	0.15	0.93	Sau	binary	protein	fusidic_acid	drug
1957	0.15	0.93	Sau	count	protein	fusidic_acid	drug
2310	0.12	0.96	Sau	binary	struct	gentamicin	drug
2383	0.12	0.99	Sau	count	domain	gentamicin	drug
2310	0.12	0.99	Sau	count	gene	gentamicin	drug
2383	0.12	0.99	Sau	binary	protein	gentamicin	drug
2383	0.12	0.99	Sau	count	protein	gentamicin	drug
2383	0.12	0.99	Sau	binary	domain	gentamicin	drug
2310	0.12	0.99	Sau	binary	gene	gentamicin	drug
1981	0.17	0.98	Sau	count	gene	tetracyclines	drug_class
1981	0.17	0.99	Sau	binary	gene	tetracyclines	drug_class
2012	0.16	0.99	Sau	binary	protein	tetracyclines	drug_class
2012	0.16	0.99	Sau	count	protein	tetracyclines	drug_class
112	0.29	0.85	Esp.	binary	struct	trimethoprim_derivatives	drug_class
112	0.29	0.95	Esp.	binary	domain	trimethoprim_derivatives	drug_class
112	0.29	0.95	Esp.	count	domain	trimethoprim_derivatives	drug_class
58	0.31	1	Sau	count	domain	kanamycin	drug
58	0.31	1	Sau	binary	gene	kanamycin	drug
58	0.31	1	Sau	count	gene	kanamycin	drug
58	0.31	1	Sau	binary	struct	kanamycin	drug
58	0.31	1	Sau	binary	domain	kanamycin	drug
58	0.31	1	Sau	binary	protein	kanamycin	drug
58	0.31	1	Sau	count	protein	kanamycin	drug
281	0.1	0.79	Sau	count	protein	levofloxacin	drug
281	0.1	0.84	Sau	binary	domain	levofloxacin	drug
281	0.1	0.84	Sau	count	domain	levofloxacin	drug
281	0.1	0.84	Sau	binary	protein	levofloxacin	drug
259	0.05	0.85	Sau	binary	gene	levofloxacin	drug
259	0.05	0.85	Sau	count	gene	levofloxacin	drug
259	0.05	0.85	Sau	binary	struct	levofloxacin	drug
112	0.29	0.95	Esp.	binary	gene	trimethoprim_derivatives	drug_class
112	0.29	0.95	Esp.	count	gene	trimethoprim_derivatives	drug_class
112	0.29	0.95	Esp.	binary	protein	trimethoprim_derivatives	drug_class
112	0.29	0.95	Esp.	count	protein	trimethoprim_derivatives	drug_class
379	0.54	0.86	Kpn	binary	struct	trimethoprim_derivatives	drug_class
379	0.54	0.94	Kpn	binary	domain	trimethoprim_derivatives	drug_class
379	0.54	0.94	Kpn	binary	gene	trimethoprim_derivatives	drug_class
379	0.54	0.94	Kpn	binary	protein	trimethoprim_derivatives	drug_class
379	0.54	0.95	Kpn	count	domain	trimethoprim_derivatives	drug_class
379	0.54	0.95	Kpn	count	gene	trimethoprim_derivatives	drug_class
379	0.54	0.95	Kpn	count	protein	trimethoprim_derivatives	drug_class
559	0.04	0.72	Sau	binary	gene	trimethoprim_derivatives	drug_class
559	0.04	0.72	Sau	count	gene	trimethoprim_derivatives	drug_class
560	0.04	0.78	Sau	binary	protein	trimethoprim_derivatives	drug_class
1899	0.58	0.99	Sau	binary	domain	methicillin	drug
1899	0.58	0.99	Sau	count	domain	methicillin	drug
1756	0.57	0.99	Sau	binary	gene	methicillin	drug
1756	0.57	0.99	Sau	count	gene	methicillin	drug
1899	0.58	0.99	Sau	count	protein	methicillin	drug
1756	0.57	0.99	Sau	binary	struct	methicillin	drug
1899	0.58	0.99	Sau	binary	protein	methicillin	drug
1290	0.03	0.75	Sau	binary	struct	mupirocin	drug
1292	0.03	0.92	Sau	binary	domain	mupirocin	drug
1292	0.03	0.92	Sau	count	domain	mupirocin	drug
1290	0.03	0.92	Sau	binary	gene	mupirocin	drug
1290	0.03	0.92	Sau	count	gene	mupirocin	drug
1292	0.03	0.92	Sau	binary	protein	mupirocin	drug
1292	0.03	0.92	Sau	count	protein	mupirocin	drug
610	0.24	0.92	Sau	binary	domain	oxacillin	drug
537	0.19	0.93	Sau	binary	struct	oxacillin	drug
610	0.24	0.94	Sau	binary	protein	oxacillin	drug
610	0.24	0.94	Sau	count	protein	oxacillin	drug
610	0.24	0.95	Sau	count	domain	oxacillin	drug
537	0.19	0.96	Sau	binary	gene	oxacillin	drug
537	0.19	0.96	Sau	count	gene	oxacillin	drug
1359	0.88	0.94	Sau	binary	domain	penicillin	drug
1359	0.88	0.94	Sau	count	protein	penicillin	drug
1359	0.88	0.94	Sau	binary	protein	penicillin	drug
1359	0.88	0.95	Sau	count	domain	penicillin	drug
1321	0.88	0.95	Sau	binary	gene	penicillin	drug
1321	0.88	0.95	Sau	count	gene	penicillin	drug
1321	0.88	0.95	Sau	binary	struct	penicillin	drug
560	0.04	0.78	Sau	count	protein	trimethoprim_derivatives	drug_class
560	0.04	0.87	Sau	count	domain	trimethoprim_derivatives	drug_class
1131	0.84	0.88	Aba	binary	domain	trimethoprim_sulfonamides	drug_class
1131	0.84	0.88	Aba	binary	struct	trimethoprim_sulfonamides	drug_class
1131	0.84	0.89	Aba	count	gene	trimethoprim_sulfonamides	drug_class
1131	0.84	0.89	Aba	binary	gene	trimethoprim_sulfonamides	drug_class
1131	0.84	0.91	Aba	count	domain	trimethoprim_sulfonamides	drug_class
1991	0.02	0.5	Sau	binary	protein	rifampin	drug
1991	0.02	0.5	Sau	count	protein	rifampin	drug
1991	0.02	0.5	Sau	count	domain	rifampin	drug
1991	0.02	0.58	Sau	binary	domain	rifampin	drug
1131	0.84	0.91	Aba	binary	protein	trimethoprim_sulfonamides	drug_class
1131	0.84	0.91	Aba	count	protein	trimethoprim_sulfonamides	drug_class
122	0.47	0.84	Esp.	count	protein	trimethoprim_sulfonamides	drug_class
122	0.47	0.88	Esp.	binary	gene	trimethoprim_sulfonamides	drug_class
1962	0.17	0.93	Sau	binary	struct	tetracycline	drug
1993	0.17	0.97	Sau	binary	domain	tetracycline	drug
1993	0.17	0.97	Sau	count	domain	tetracycline	drug
1962	0.17	0.97	Sau	count	gene	tetracycline	drug
1962	0.17	0.98	Sau	binary	gene	tetracycline	drug
1993	0.17	0.99	Sau	count	protein	tetracycline	drug
1993	0.17	0.99	Sau	binary	protein	tetracycline	drug
122	0.47	0.88	Esp.	binary	struct	trimethoprim_sulfonamides	drug_class
122	0.47	0.92	Esp.	count	gene	trimethoprim_sulfonamides	drug_class
122	0.47	0.92	Esp.	binary	protein	trimethoprim_sulfonamides	drug_class
122	0.47	0.96	Esp.	count	domain	trimethoprim_sulfonamides	drug_class
122	0.47	0.96	Esp.	binary	domain	trimethoprim_sulfonamides	drug_class
3337	0.68	0.9	Kpn	binary	struct	trimethoprim_sulfonamides	drug_class
3384	0.68	0.91	Kpn	binary	domain	trimethoprim_sulfonamides	drug_class
21	0.48	1	Sau	binary	domain	tigecycline	drug
21	0.48	1	Sau	count	domain	tigecycline	drug
21	0.48	1	Sau	binary	gene	tigecycline	drug
21	0.48	1	Sau	count	gene	tigecycline	drug
21	0.48	1	Sau	binary	protein	tigecycline	drug
21	0.48	1	Sau	count	protein	tigecycline	drug
21	0.48	1	Sau	binary	struct	tigecycline	drug
62	0.29	0.91	Sau	binary	domain	tobramycin	drug
62	0.29	0.91	Sau	count	domain	tobramycin	drug
59	0.31	0.91	Sau	binary	gene	tobramycin	drug
59	0.31	0.91	Sau	count	gene	tobramycin	drug
59	0.31	0.91	Sau	binary	struct	tobramycin	drug
62	0.29	0.91	Sau	binary	protein	tobramycin	drug
62	0.29	0.91	Sau	count	protein	tobramycin	drug
559	0.04	0.72	Sau	binary	gene	trimethoprim	drug
559	0.04	0.72	Sau	count	gene	trimethoprim	drug
560	0.04	0.78	Sau	binary	protein	trimethoprim	drug
560	0.04	0.78	Sau	count	protein	trimethoprim	drug
560	0.04	0.87	Sau	count	domain	trimethoprim	drug
3384	0.68	0.91	Kpn	binary	protein	trimethoprim_sulfonamides	drug_class
3384	0.68	0.91	Kpn	count	protein	trimethoprim_sulfonamides	drug_class
3337	0.68	0.92	Kpn	binary	gene	trimethoprim_sulfonamides	drug_class
3337	0.68	0.92	Kpn	count	gene	trimethoprim_sulfonamides	drug_class
3384	0.68	0.93	Kpn	count	domain	trimethoprim_sulfonamides	drug_class
649	0.27	0.87	Sau	binary	struct	trimethoprim_sulfamethoxazole	drug
719	0.25	0.89	Sau	binary	domain	trimethoprim_sulfamethoxazole	drug
719	0.25	0.91	Sau	count	domain	trimethoprim_sulfamethoxazole	drug
719	0.25	0.91	Sau	binary	protein	trimethoprim_sulfamethoxazole	drug
719	0.25	0.92	Sau	count	protein	trimethoprim_sulfamethoxazole	drug
649	0.27	0.94	Sau	binary	gene	trimethoprim_sulfamethoxazole	drug
649	0.27	0.94	Sau	count	gene	trimethoprim_sulfamethoxazole	drug
649	0.27	0.87	Sau	binary	struct	trimethoprim_sulfonamides	drug_class
719	0.25	0.89	Sau	binary	domain	trimethoprim_sulfonamides	drug_class
719	0.25	0.91	Sau	count	domain	trimethoprim_sulfonamides	drug_class
719	0.25	0.91	Sau	binary	protein	trimethoprim_sulfonamides	drug_class
719	0.25	0.92	Sau	count	protein	trimethoprim_sulfonamides	drug_class
649	0.27	0.94	Sau	binary	gene	trimethoprim_sulfonamides	drug_class
649	0.27	0.94	Sau	count	gene	trimethoprim_sulfonamides	drug_class
1344	0.03	0.97	Sau	count	domain	vancomycin	drug
1344	0.03	1	Sau	binary	domain	vancomycin	drug
1344	0.03	1	Sau	binary	protein	vancomycin	drug
1344	0.03	1	Sau	count	protein	vancomycin	drug
1271	0.03	1	Sau	binary	struct	vancomycin	drug
1271	0.03	1	Sau	binary	gene	vancomycin	drug
1271	0.03	1	Sau	count	gene	vancomycin	drug

## Sheet: TableS2-Shuffled_baseline
nmcc	species	data	scale	drug_or_drug_class	drug_level
NA	Aba	count	gene	amikacin	drug
NA	Esp.	binary	domain	amikacin	drug
NA	Esp.	count	domain	amikacin	drug
NA	Esp.	binary	gene	amikacin	drug
NA	Esp.	count	gene	amikacin	drug
NA	Esp.	count	protein	amikacin	drug
NA	Esp.	binary	struct	amikacin	drug
NA	Kpn	binary	gene	amikacin	drug
NA	Kpn	binary	struct	amikacin	drug
NA	Pae	binary	domain	amikacin	drug
0.52	Kpn	count	gene	amikacin	drug
0.51	Kpn	binary	domain	amikacin	drug
0.51	Kpn	count	domain	amikacin	drug
0.5	Aba	binary	domain	amikacin	drug
0.5	Aba	count	protein	amikacin	drug
0.49	Aba	binary	gene	amikacin	drug
0.49	Kpn	count	protein	amikacin	drug
0.49	Pae	count	domain	amikacin	drug
0.48	Kpn	binary	protein	amikacin	drug
0.47	Aba	binary	protein	amikacin	drug
0.44	Aba	count	domain	amikacin	drug
NA	Sau	binary	protein	aminoacyl_trna_synthetase	drug_class
0.5	Sau	binary	gene	aminoacyl_trna_synthetase	drug_class
0.5	Sau	count	gene	aminoacyl_trna_synthetase	drug_class
0.49	Sau	binary	domain	aminoacyl_trna_synthetase	drug_class
0.49	Sau	count	domain	aminoacyl_trna_synthetase	drug_class
0.49	Sau	count	protein	aminoacyl_trna_synthetase	drug_class
0.49	Sau	binary	struct	aminoacyl_trna_synthetase	drug_class
NA	Kpn	count	domain	aminoglycosides	drug_class
NA	Kpn	binary	protein	aminoglycosides	drug_class
NA	Sau	binary	domain	aminoglycosides	drug_class
NA	Sau	count	domain	aminoglycosides	drug_class
0.53	Kpn	count	protein	aminoglycosides	drug_class
0.52	Esp.	count	gene	aminoglycosides	drug_class
0.51	Esp.	count	domain	aminoglycosides	drug_class
0.51	Kpn	binary	gene	aminoglycosides	drug_class
0.51	Kpn	count	gene	aminoglycosides	drug_class
0.5	Kpn	binary	domain	aminoglycosides	drug_class
0.5	Sau	binary	gene	aminoglycosides	drug_class
0.5	Sau	binary	struct	aminoglycosides	drug_class
0.49	Aba	binary	domain	aminoglycosides	drug_class
0.49	Efa	binary	protein	aminoglycosides	drug_class
0.49	Efa	count	protein	aminoglycosides	drug_class
0.49	Sau	count	gene	aminoglycosides	drug_class
0.49	Sau	binary	protein	aminoglycosides	drug_class
0.49	Sau	count	protein	aminoglycosides	drug_class
0.48	Aba	count	domain	aminoglycosides	drug_class
0.48	Esp.	binary	gene	aminoglycosides	drug_class
0.48	Kpn	binary	struct	aminoglycosides	drug_class
0.48	Pae	count	domain	aminoglycosides	drug_class
0.47	Aba	count	protein	aminoglycosides	drug_class
0.47	Efa	binary	domain	aminoglycosides	drug_class
0.47	Efa	count	domain	aminoglycosides	drug_class
0.47	Efa	binary	struct	aminoglycosides	drug_class
0.47	Esp.	binary	domain	aminoglycosides	drug_class
0.46	Aba	binary	protein	aminoglycosides	drug_class
0.44	Pae	binary	domain	aminoglycosides	drug_class
0.43	Efa	binary	gene	aminoglycosides	drug_class
0.43	Efa	count	gene	aminoglycosides	drug_class
0.41	Esp.	binary	struct	aminoglycosides	drug_class
NA	Sau	count	domain	amphenicols	drug_class
NA	Sau	binary	protein	amphenicols	drug_class
0.59	Kpn	binary	struct	amphenicols	drug_class
0.49	Kpn	count	domain	amphenicols	drug_class
0.49	Kpn	count	gene	amphenicols	drug_class
0.49	Sau	binary	domain	amphenicols	drug_class
0.48	Sau	binary	gene	amphenicols	drug_class
0.48	Sau	count	gene	amphenicols	drug_class
0.48	Sau	count	protein	amphenicols	drug_class
0.48	Sau	binary	struct	amphenicols	drug_class
0.47	Kpn	count	protein	amphenicols	drug_class
0.46	Kpn	binary	domain	amphenicols	drug_class
0.46	Kpn	binary	gene	amphenicols	drug_class
0.46	Kpn	binary	protein	amphenicols	drug_class
NA	Kpn	binary	domain	ampicillin_sulbactam	drug
NA	Kpn	count	domain	ampicillin_sulbactam	drug
0.49	Aba	count	gene	ampicillin_sulbactam	drug
0.48	Aba	binary	gene	ampicillin_sulbactam	drug
0.43	Aba	binary	protein	ampicillin_sulbactam	drug
0.43	Aba	binary	struct	ampicillin_sulbactam	drug
0.42	Aba	count	domain	ampicillin_sulbactam	drug
0.41	Aba	binary	domain	ampicillin_sulbactam	drug
0.39	Aba	count	protein	ampicillin_sulbactam	drug
NA	Kpn	count	domain	aztreonam	drug
0.7	Pae	binary	gene	aztreonam	drug
0.61	Pae	binary	struct	aztreonam	drug
0.58	Pae	count	gene	aztreonam	drug
0.55	Kpn	binary	gene	aztreonam	drug
0.53	Kpn	count	gene	aztreonam	drug
0.53	Kpn	binary	protein	aztreonam	drug
0.53	Kpn	count	protein	aztreonam	drug
0.51	Kpn	binary	struct	aztreonam	drug
0.51	Pae	binary	domain	aztreonam	drug
0.5	Kpn	binary	domain	aztreonam	drug
0.4	Pae	count	protein	aztreonam	drug
0.38	Pae	count	domain	aztreonam	drug
0.35	Pae	binary	protein	aztreonam	drug
0.57	Esp.	binary	domain	carbapenems	drug_class
0.55	Pae	binary	domain	carbapenems	drug_class
0.51	Aba	count	domain	carbapenems	drug_class
0.51	Kpn	binary	domain	carbapenems	drug_class
0.51	Kpn	binary	protein	carbapenems	drug_class
0.5	Aba	binary	domain	carbapenems	drug_class
0.5	Kpn	count	gene	carbapenems	drug_class
0.5	Kpn	count	protein	carbapenems	drug_class
0.5	Pae	count	domain	carbapenems	drug_class
0.49	Kpn	count	domain	carbapenems	drug_class
0.48	Kpn	binary	gene	carbapenems	drug_class
0.47	Esp.	count	domain	carbapenems	drug_class
0.47	Esp.	binary	struct	carbapenems	drug_class
0.45	Esp.	binary	gene	carbapenems	drug_class
0.45	Esp.	count	gene	carbapenems	drug_class
NA	Kpn	binary	domain	cefazolin	drug
NA	Kpn	binary	protein	cefazolin	drug
0.52	Kpn	count	domain	cefazolin	drug
0.51	Kpn	binary	struct	cefazolin	drug
0.5	Kpn	binary	gene	cefazolin	drug
0.49	Kpn	count	gene	cefazolin	drug
0.47	Kpn	count	protein	cefazolin	drug
0.64	Esp.	binary	domain	cefepime	drug
0.61	Pae	binary	gene	cefepime	drug
0.59	Esp.	count	protein	cefepime	drug
0.58	Esp.	binary	protein	cefepime	drug
0.57	Aba	count	protein	cefepime	drug
0.57	Esp.	binary	struct	cefepime	drug
0.56	Esp.	count	domain	cefepime	drug
0.55	Aba	binary	protein	cefepime	drug
0.54	Pae	count	gene	cefepime	drug
0.51	Aba	count	domain	cefepime	drug
0.5	Aba	binary	domain	cefepime	drug
0.5	Aba	binary	gene	cefepime	drug
0.49	Esp.	binary	gene	cefepime	drug
0.49	Esp.	count	gene	cefepime	drug
0.49	Pae	count	domain	cefepime	drug
0.48	Aba	count	gene	cefepime	drug
0.47	Aba	binary	struct	cefepime	drug
0.47	Kpn	binary	domain	cefepime	drug
0.47	Kpn	binary	gene	cefepime	drug
0.47	Kpn	count	gene	cefepime	drug
0.47	Kpn	binary	protein	cefepime	drug
0.47	Kpn	count	protein	cefepime	drug
0.47	Kpn	binary	struct	cefepime	drug
0.46	Kpn	count	domain	cefepime	drug
0.44	Pae	binary	domain	cefepime	drug
NA	Aba	binary	domain	cefotaxime	drug
NA	Aba	count	domain	cefotaxime	drug
NA	Kpn	binary	domain	cefotaxime	drug
NA	Kpn	count	domain	cefotaxime	drug
0.53	Kpn	binary	protein	cefotaxime	drug
0.52	Kpn	binary	gene	cefotaxime	drug
0.49	Aba	count	gene	cefotaxime	drug
0.49	Aba	binary	protein	cefotaxime	drug
0.49	Aba	count	protein	cefotaxime	drug
0.49	Aba	binary	struct	cefotaxime	drug
0.49	Kpn	count	gene	cefotaxime	drug
0.48	Aba	binary	gene	cefotaxime	drug
0.46	Kpn	count	protein	cefotaxime	drug
0.46	Kpn	binary	struct	cefotaxime	drug
0.6	Kpn	binary	protein	cefotetan	drug
0.6	Kpn	count	protein	cefotetan	drug
0.56	Kpn	binary	gene	cefotetan	drug
0.52	Kpn	binary	struct	cefotetan	drug
0.49	Kpn	binary	domain	cefotetan	drug
0.46	Kpn	count	domain	cefotetan	drug
0.46	Kpn	count	gene	cefotetan	drug
NA	Kpn	binary	domain	cefoxitin	drug
NA	Kpn	binary	gene	cefoxitin	drug
0.53	Sau	binary	gene	cefoxitin	drug
0.51	Kpn	binary	protein	cefoxitin	drug
0.51	Kpn	count	protein	cefoxitin	drug
0.5	Kpn	binary	struct	cefoxitin	drug
0.5	Sau	binary	domain	cefoxitin	drug
0.5	Sau	count	gene	cefoxitin	drug
0.49	Sau	count	domain	cefoxitin	drug
0.48	Kpn	count	domain	cefoxitin	drug
0.48	Kpn	count	gene	cefoxitin	drug
0.48	Sau	binary	protein	cefoxitin	drug
0.48	Sau	binary	struct	cefoxitin	drug
0.45	Sau	count	protein	cefoxitin	drug
0.59	Kpn	binary	struct	cefpodoxime	drug
0.53	Kpn	count	gene	cefpodoxime	drug
0.47	Kpn	binary	domain	cefpodoxime	drug
0.45	Kpn	binary	protein	cefpodoxime	drug
0.45	Kpn	count	protein	cefpodoxime	drug
0.43	Kpn	count	domain	cefpodoxime	drug
0.42	Kpn	binary	gene	cefpodoxime	drug
NA	Aba	binary	gene	ceftazidime	drug
NA	Esp.	binary	gene	ceftazidime	drug
NA	Esp.	count	gene	ceftazidime	drug
NA	Esp.	binary	struct	ceftazidime	drug
NA	Kpn	binary	domain	ceftazidime	drug
NA	Kpn	count	domain	ceftazidime	drug
0.68	Esp.	binary	domain	ceftazidime	drug
0.64	Esp.	count	domain	ceftazidime	drug
0.55	Kpn	binary	protein	ceftazidime	drug
0.53	Aba	count	protein	ceftazidime	drug
0.53	Pae	binary	gene	ceftazidime	drug
0.53	Pae	count	gene	ceftazidime	drug
0.52	Aba	count	domain	ceftazidime	drug
0.52	Aba	binary	protein	ceftazidime	drug
0.52	Kpn	count	protein	ceftazidime	drug
0.5	Pae	binary	domain	ceftazidime	drug
0.5	Pae	count	domain	ceftazidime	drug
0.49	Kpn	count	gene	ceftazidime	drug
0.49	Pae	binary	struct	ceftazidime	drug
0.48	Kpn	binary	struct	ceftazidime	drug
0.47	Aba	binary	domain	ceftazidime	drug
0.47	Kpn	binary	gene	ceftazidime	drug
0.45	Pae	binary	protein	ceftazidime	drug
0.43	Pae	binary	domain	ceftazidime	drug
0.4	Pae	count	domain	ceftazidime	drug
0.36	Pae	count	protein	ceftazidime	drug
NA	Pae	binary	domain	ceftolozane_tazobactam	drug
NA	Pae	binary	gene	ceftolozane_tazobactam	drug
0.64	Pae	binary	struct	ceftolozane_tazobactam	drug
0.58	Pae	count	gene	ceftolozane_tazobactam	drug
0.52	Pae	count	domain	ceftolozane_tazobactam	drug
0.46	Pae	binary	protein	ceftolozane_tazobactam	drug
0.46	Pae	count	protein	ceftolozane_tazobactam	drug
NA	Kpn	binary	domain	ceftriaxone	drug
0.51	Kpn	binary	struct	ceftriaxone	drug
0.5	Kpn	binary	protein	ceftriaxone	drug
0.48	Aba	binary	domain	ceftriaxone	drug
0.48	Aba	binary	gene	ceftriaxone	drug
0.48	Aba	count	gene	ceftriaxone	drug
0.48	Aba	binary	protein	ceftriaxone	drug
0.48	Aba	count	protein	ceftriaxone	drug
0.47	Aba	count	domain	ceftriaxone	drug
0.47	Kpn	count	domain	ceftriaxone	drug
0.47	Kpn	binary	gene	ceftriaxone	drug
0.47	Kpn	count	protein	ceftriaxone	drug
0.45	Kpn	count	gene	ceftriaxone	drug
NA	Kpn	binary	struct	cefuroxime	drug
0.54	Kpn	binary	protein	cefuroxime	drug
0.54	Kpn	count	protein	cefuroxime	drug
0.51	Kpn	binary	domain	cefuroxime	drug
0.51	Kpn	count	domain	cefuroxime	drug
0.49	Kpn	binary	gene	cefuroxime	drug
0.49	Kpn	count	gene	cefuroxime	drug
NA	Sau	count	gene	cephalosporins	drug_class
NA	Sau	binary	struct	cephalosporins	drug_class
0.57	Pae	binary	struct	cephalosporins	drug_class
0.53	Pae	binary	protein	cephalosporins	drug_class
0.53	Pae	count	protein	cephalosporins	drug_class
0.52	Kpn	binary	protein	cephalosporins	drug_class
0.51	Kpn	count	domain	cephalosporins	drug_class
0.51	Kpn	binary	gene	cephalosporins	drug_class
0.51	Kpn	count	protein	cephalosporins	drug_class
0.51	Kpn	binary	struct	cephalosporins	drug_class
0.5	Kpn	binary	domain	cephalosporins	drug_class
0.5	Kpn	count	gene	cephalosporins	drug_class
0.5	Sau	binary	protein	cephalosporins	drug_class
0.49	Aba	binary	domain	cephalosporins	drug_class
0.49	Aba	count	domain	cephalosporins	drug_class
0.49	Aba	count	gene	cephalosporins	drug_class
0.49	Aba	binary	protein	cephalosporins	drug_class
0.49	Aba	count	protein	cephalosporins	drug_class
0.49	Pae	binary	domain	cephalosporins	drug_class
0.49	Pae	count	domain	cephalosporins	drug_class
0.48	Pae	binary	domain	cephalosporins	drug_class
0.48	Pae	count	domain	cephalosporins	drug_class
0.48	Sau	binary	domain	cephalosporins	drug_class
0.48	Sau	count	domain	cephalosporins	drug_class
0.48	Sau	count	protein	cephalosporins	drug_class
0.46	Pae	binary	gene	cephalosporins	drug_class
0.46	Sau	binary	gene	cephalosporins	drug_class
0.42	Pae	count	gene	cephalosporins	drug_class
NA	Kpn	binary	domain	cephalothin	drug
NA	Kpn	binary	protein	cephalothin	drug
NA	Kpn	count	protein	cephalothin	drug
0.75	Kpn	count	domain	cephalothin	drug
0.55	Kpn	binary	struct	cephalothin	drug
0.44	Kpn	binary	gene	cephalothin	drug
0.44	Kpn	count	gene	cephalothin	drug
NA	Kpn	binary	domain	chloramphenicol	drug
NA	Kpn	binary	gene	chloramphenicol	drug
NA	Kpn	count	gene	chloramphenicol	drug
NA	Kpn	count	protein	chloramphenicol	drug
NA	Sau	binary	gene	chloramphenicol	drug
NA	Sau	count	gene	chloramphenicol	drug
0.55	Kpn	count	domain	chloramphenicol	drug
0.49	Sau	count	domain	chloramphenicol	drug
0.49	Sau	binary	protein	chloramphenicol	drug
0.49	Sau	count	protein	chloramphenicol	drug
0.49	Sau	binary	struct	chloramphenicol	drug
0.48	Kpn	binary	struct	chloramphenicol	drug
0.48	Sau	binary	domain	chloramphenicol	drug
0.46	Kpn	binary	protein	chloramphenicol	drug
NA	Aba	count	domain	ciprofloxacin	drug
NA	Kpn	binary	domain	ciprofloxacin	drug
NA	Kpn	binary	struct	ciprofloxacin	drug
0.68	Esp.	count	gene	ciprofloxacin	drug
0.6	Esp.	binary	domain	ciprofloxacin	drug
0.6	Esp.	count	domain	ciprofloxacin	drug
0.56	Esp.	binary	protein	ciprofloxacin	drug
0.55	Aba	binary	domain	ciprofloxacin	drug
0.55	Pae	binary	domain	ciprofloxacin	drug
0.53	Kpn	binary	protein	ciprofloxacin	drug
0.52	Esp.	count	protein	ciprofloxacin	drug
0.52	Kpn	count	protein	ciprofloxacin	drug
0.51	Esp.	binary	gene	ciprofloxacin	drug
0.51	Kpn	count	domain	ciprofloxacin	drug
0.51	Kpn	binary	gene	ciprofloxacin	drug
0.51	Sau	binary	struct	ciprofloxacin	drug
0.5	Kpn	count	gene	ciprofloxacin	drug
0.5	Sau	binary	gene	ciprofloxacin	drug
0.5	Sau	count	gene	ciprofloxacin	drug
0.48	Esp.	binary	struct	ciprofloxacin	drug
0.48	Pae	count	domain	ciprofloxacin	drug
0.47	Sau	binary	domain	ciprofloxacin	drug
0.47	Sau	binary	protein	ciprofloxacin	drug
0.47	Sau	count	protein	ciprofloxacin	drug
0.45	Sau	count	domain	ciprofloxacin	drug
NA	Sau	binary	domain	clindamycin	drug
NA	Sau	count	domain	clindamycin	drug
NA	Sau	binary	gene	clindamycin	drug
NA	Sau	count	gene	clindamycin	drug
0.53	Sau	binary	struct	clindamycin	drug
0.5	Sau	count	protein	clindamycin	drug
0.49	Sau	binary	protein	clindamycin	drug
NA	Kpn	count	protein	colistin	drug
NA	Pae	count	domain	colistin	drug
NA	Pae	binary	gene	colistin	drug
NA	Pae	count	gene	colistin	drug
0.55	Kpn	binary	protein	colistin	drug
0.54	Kpn	count	domain	colistin	drug
0.5	Kpn	binary	domain	colistin	drug
0.49	Aba	binary	domain	colistin	drug
0.48	Aba	count	domain	colistin	drug
0.48	Aba	binary	protein	colistin	drug
0.48	Aba	count	protein	colistin	drug
0.47	Aba	binary	gene	colistin	drug
0.47	Aba	count	gene	colistin	drug
0.47	Aba	binary	struct	colistin	drug
0.46	Kpn	binary	struct	colistin	drug
0.44	Kpn	binary	gene	colistin	drug
0.44	Kpn	count	gene	colistin	drug
NA	Efa	binary	domain	dalbavancin	drug
NA	Efa	count	domain	dalbavancin	drug
NA	Efa	binary	struct	dalbavancin	drug
0.83	Efa	binary	gene	dalbavancin	drug
0.83	Efa	count	gene	dalbavancin	drug
0.83	Efa	binary	protein	dalbavancin	drug
0.83	Efa	count	protein	dalbavancin	drug
0.57	Efa	binary	domain	daptomycin	drug
0.5	Efa	count	gene	daptomycin	drug
0.5	Efa	binary	protein	daptomycin	drug
0.5	Efa	count	protein	daptomycin	drug
0.47	Efa	count	domain	daptomycin	drug
0.47	Efa	binary	gene	daptomycin	drug
0.45	Efa	binary	struct	daptomycin	drug
NA	Aba	count	domain	doripenem	drug
NA	Aba	binary	struct	doripenem	drug
NA	Kpn	binary	gene	doripenem	drug
NA	Kpn	binary	protein	doripenem	drug
NA	Kpn	count	protein	doripenem	drug
NA	Pae	binary	gene	doripenem	drug
NA	Pae	count	gene	doripenem	drug
NA	Pae	binary	protein	doripenem	drug
NA	Pae	count	protein	doripenem	drug
NA	Pae	binary	struct	doripenem	drug
0.72	Esp.	count	protein	doripenem	drug
0.66	Esp.	binary	protein	doripenem	drug
0.63	Esp.	count	gene	doripenem	drug
0.55	Esp.	binary	domain	doripenem	drug
0.55	Esp.	binary	gene	doripenem	drug
0.55	Esp.	binary	struct	doripenem	drug
0.53	Pae	count	domain	doripenem	drug
0.48	Aba	binary	protein	doripenem	drug
0.47	Kpn	binary	domain	doripenem	drug
0.46	Kpn	count	gene	doripenem	drug
0.45	Aba	binary	domain	doripenem	drug
0.45	Kpn	count	domain	doripenem	drug
0.45	Kpn	binary	struct	doripenem	drug
0.43	Esp.	count	domain	doripenem	drug
0.42	Aba	binary	gene	doripenem	drug
0.42	Aba	count	gene	doripenem	drug
0.41	Aba	count	protein	doripenem	drug
0.41	Pae	binary	domain	doripenem	drug
NA	Kpn	binary	domain	doxycycline	drug
NA	Kpn	count	domain	doxycycline	drug
NA	Kpn	count	gene	doxycycline	drug
0.64	Kpn	binary	gene	doxycycline	drug
0.6	Aba	binary	gene	doxycycline	drug
0.6	Aba	count	gene	doxycycline	drug
0.59	Aba	count	domain	doxycycline	drug
0.59	Aba	binary	protein	doxycycline	drug
0.58	Aba	binary	domain	doxycycline	drug
0.56	Aba	binary	struct	doxycycline	drug
0.55	Efa	count	gene	doxycycline	drug
0.51	Kpn	binary	struct	doxycycline	drug
0.47	Aba	count	protein	doxycycline	drug
0.44	Kpn	binary	protein	doxycycline	drug
0.44	Kpn	count	protein	doxycycline	drug
0.42	Efa	binary	domain	doxycycline	drug
0.42	Efa	count	domain	doxycycline	drug
0.42	Efa	binary	gene	doxycycline	drug
0.42	Efa	binary	protein	doxycycline	drug
0.42	Efa	count	protein	doxycycline	drug
0.42	Efa	binary	struct	doxycycline	drug
NA	Esp.	count	gene	ertapenem	drug
0.54	Kpn	binary	protein	ertapenem	drug
0.52	Kpn	count	gene	ertapenem	drug
0.52	Kpn	count	protein	ertapenem	drug
0.51	Kpn	binary	domain	ertapenem	drug
0.51	Kpn	binary	gene	ertapenem	drug
0.48	Kpn	binary	struct	ertapenem	drug
0.47	Esp.	count	domain	ertapenem	drug
0.46	Esp.	binary	gene	ertapenem	drug
0.46	Esp.	binary	struct	ertapenem	drug
0.45	Esp.	binary	domain	ertapenem	drug
0.45	Kpn	count	domain	ertapenem	drug
NA	Sau	binary	domain	erythromycin	drug
NA	Sau	count	domain	erythromycin	drug
NA	Sau	binary	protein	erythromycin	drug
NA	Sau	count	protein	erythromycin	drug
0.51	Sau	binary	struct	erythromycin	drug
0.47	Sau	binary	gene	erythromycin	drug
0.47	Sau	count	gene	erythromycin	drug
0.67	Esp.	binary	struct	fluoroquinolones	drug_class
0.62	Esp.	count	protein	fluoroquinolones	drug_class
0.59	Esp.	count	gene	fluoroquinolones	drug_class
0.57	Esp.	binary	gene	fluoroquinolones	drug_class
0.54	Sau	binary	gene	fluoroquinolones	drug_class
0.53	Sau	binary	domain	fluoroquinolones	drug_class
0.53	Sau	count	domain	fluoroquinolones	drug_class
0.53	Sau	count	gene	fluoroquinolones	drug_class
0.53	Sau	binary	protein	fluoroquinolones	drug_class
0.53	Sau	count	protein	fluoroquinolones	drug_class
0.52	Esp.	binary	domain	fluoroquinolones	drug_class
0.52	Esp.	binary	protein	fluoroquinolones	drug_class
0.52	Sau	binary	struct	fluoroquinolones	drug_class
0.51	Esp.	count	domain	fluoroquinolones	drug_class
0.51	Kpn	binary	struct	fluoroquinolones	drug_class
0.51	Pae	count	domain	fluoroquinolones	drug_class
0.5	Kpn	binary	domain	fluoroquinolones	drug_class
0.5	Kpn	binary	gene	fluoroquinolones	drug_class
0.49	Aba	binary	domain	fluoroquinolones	drug_class
0.49	Aba	count	protein	fluoroquinolones	drug_class
0.49	Kpn	count	domain	fluoroquinolones	drug_class
0.49	Kpn	count	gene	fluoroquinolones	drug_class
0.49	Kpn	count	protein	fluoroquinolones	drug_class
0.48	Aba	count	domain	fluoroquinolones	drug_class
0.48	Kpn	binary	protein	fluoroquinolones	drug_class
0.46	Pae	binary	domain	fluoroquinolones	drug_class
NA	Kpn	count	domain	fosfomycin	drug
0.54	Kpn	binary	domain	fosfomycin	drug
0.54	Kpn	count	gene	fosfomycin	drug
0.46	Kpn	binary	gene	fosfomycin	drug
0.46	Kpn	binary	struct	fosfomycin	drug
0.44	Kpn	binary	protein	fosfomycin	drug
0.43	Kpn	count	protein	fosfomycin	drug
NA	Sau	binary	domain	fusidane	drug_class
NA	Sau	binary	protein	fusidane	drug_class
0.56	Sau	binary	struct	fusidane	drug_class
0.5	Sau	count	domain	fusidane	drug_class
0.48	Sau	binary	gene	fusidane	drug_class
0.48	Sau	count	gene	fusidane	drug_class
0.48	Sau	count	protein	fusidane	drug_class
NA	Sau	binary	domain	fusidic_acid	drug
NA	Sau	binary	protein	fusidic_acid	drug
0.56	Sau	binary	struct	fusidic_acid	drug
0.5	Sau	count	domain	fusidic_acid	drug
0.48	Sau	binary	gene	fusidic_acid	drug
0.48	Sau	count	gene	fusidic_acid	drug
0.48	Sau	count	protein	fusidic_acid	drug
NA	Kpn	binary	domain	gentamicin	drug
NA	Kpn	binary	protein	gentamicin	drug
NA	Kpn	count	protein	gentamicin	drug
NA	Pae	count	gene	gentamicin	drug
0.67	Efa	binary	protein	gentamicin	drug
0.61	Pae	binary	gene	gentamicin	drug
0.58	Pae	binary	domain	gentamicin	drug
0.56	Efa	binary	domain	gentamicin	drug
0.55	Efa	binary	gene	gentamicin	drug
0.54	Efa	binary	struct	gentamicin	drug
0.54	Esp.	count	gene	gentamicin	drug
0.54	Pae	count	domain	gentamicin	drug
0.54	Sau	binary	domain	gentamicin	drug
0.54	Sau	count	domain	gentamicin	drug
0.54	Sau	binary	gene	gentamicin	drug
0.54	Sau	binary	struct	gentamicin	drug
0.52	Aba	binary	domain	gentamicin	drug
0.52	Kpn	count	gene	gentamicin	drug
0.51	Kpn	binary	gene	gentamicin	drug
0.51	Sau	count	gene	gentamicin	drug
0.49	Kpn	count	domain	gentamicin	drug
0.48	Aba	count	domain	gentamicin	drug
0.48	Aba	binary	protein	gentamicin	drug
0.48	Efa	count	protein	gentamicin	drug
0.47	Aba	count	protein	gentamicin	drug
0.47	Efa	count	gene	gentamicin	drug
0.47	Sau	count	protein	gentamicin	drug
0.46	Efa	count	domain	gentamicin	drug
0.46	Esp.	binary	domain	gentamicin	drug
0.46	Sau	binary	protein	gentamicin	drug
0.45	Esp.	binary	gene	gentamicin	drug
0.42	Esp.	count	domain	gentamicin	drug
0.42	Esp.	count	protein	gentamicin	drug
0.38	Esp.	binary	struct	gentamicin	drug
0.36	Esp.	binary	protein	gentamicin	drug
NA	Efa	binary	domain	glycopeptides	drug_class
NA	Efa	count	domain	glycopeptides	drug_class
NA	Sau	binary	gene	glycopeptides	drug_class
NA	Sau	count	gene	glycopeptides	drug_class
NA	Sau	binary	struct	glycopeptides	drug_class
0.5	Sau	count	domain	glycopeptides	drug_class
0.49	Sau	binary	domain	glycopeptides	drug_class
0.49	Sau	binary	protein	glycopeptides	drug_class
0.49	Sau	count	protein	glycopeptides	drug_class
0.47	Efa	binary	protein	glycopeptides	drug_class
0.45	Efa	count	protein	glycopeptides	drug_class
0.43	Efa	binary	gene	glycopeptides	drug_class
0.43	Efa	binary	struct	glycopeptides	drug_class
0.4	Efa	count	gene	glycopeptides	drug_class
0.53	Kpn	binary	protein	imipenem	drug
0.51	Esp.	count	gene	imipenem	drug
0.51	Kpn	count	domain	imipenem	drug
0.5	Kpn	count	protein	imipenem	drug
0.49	Aba	binary	domain	imipenem	drug
0.49	Aba	count	domain	imipenem	drug
0.49	Kpn	binary	domain	imipenem	drug
0.48	Kpn	count	gene	imipenem	drug
0.48	Kpn	binary	struct	imipenem	drug
0.45	Kpn	binary	gene	imipenem	drug
0.41	Esp.	binary	domain	imipenem	drug
0.41	Pae	count	domain	imipenem	drug
0.4	Esp.	count	protein	imipenem	drug
0.38	Pae	binary	domain	imipenem	drug
0.36	Esp.	binary	gene	imipenem	drug
0.36	Esp.	binary	protein	imipenem	drug
0.36	Esp.	binary	struct	imipenem	drug
0.27	Esp.	count	domain	imipenem	drug
NA	Kpn	binary	gene	kanamycin	drug
NA	Kpn	count	gene	kanamycin	drug
NA	Kpn	binary	struct	kanamycin	drug
1	Kpn	binary	domain	kanamycin	drug
0.84	Kpn	count	domain	kanamycin	drug
0.71	Sau	count	gene	kanamycin	drug
0.62	Sau	binary	struct	kanamycin	drug
0.58	Sau	binary	gene	kanamycin	drug
0.5	Sau	count	protein	kanamycin	drug
0.47	Kpn	binary	protein	kanamycin	drug
0.47	Kpn	count	protein	kanamycin	drug
0.44	Sau	binary	protein	kanamycin	drug
0.38	Sau	count	domain	kanamycin	drug
0.32	Sau	binary	domain	kanamycin	drug
0.58	Esp.	binary	domain	levofloxacin	drug
0.58	Esp.	binary	struct	levofloxacin	drug
0.57	Esp.	binary	gene	levofloxacin	drug
0.57	Esp.	count	protein	levofloxacin	drug
0.56	Sau	binary	domain	levofloxacin	drug
0.53	Aba	binary	protein	levofloxacin	drug
0.53	Aba	binary	struct	levofloxacin	drug
0.53	Pae	count	gene	levofloxacin	drug
0.52	Esp.	count	gene	levofloxacin	drug
0.52	Kpn	binary	domain	levofloxacin	drug
0.51	Aba	count	gene	levofloxacin	drug
0.51	Kpn	binary	struct	levofloxacin	drug
0.5	Aba	binary	gene	levofloxacin	drug
0.5	Kpn	binary	protein	levofloxacin	drug
0.5	Kpn	count	protein	levofloxacin	drug
0.49	Aba	count	domain	levofloxacin	drug
0.48	Aba	count	protein	levofloxacin	drug
0.48	Esp.	binary	protein	levofloxacin	drug
0.48	Kpn	count	domain	levofloxacin	drug
0.48	Kpn	binary	gene	levofloxacin	drug
0.48	Sau	binary	gene	levofloxacin	drug
0.48	Sau	count	gene	levofloxacin	drug
0.48	Sau	binary	struct	levofloxacin	drug
0.47	Aba	binary	domain	levofloxacin	drug
0.47	Kpn	count	gene	levofloxacin	drug
0.47	Pae	binary	gene	levofloxacin	drug
0.47	Sau	binary	protein	levofloxacin	drug
0.47	Sau	count	protein	levofloxacin	drug
0.46	Pae	binary	domain	levofloxacin	drug
0.45	Sau	count	domain	levofloxacin	drug
0.44	Esp.	count	domain	levofloxacin	drug
0.44	Pae	count	domain	levofloxacin	drug
NA	Sau	binary	domain	lincosamides	drug_class
NA	Sau	count	domain	lincosamides	drug_class
NA	Sau	binary	gene	lincosamides	drug_class
NA	Sau	count	gene	lincosamides	drug_class
0.53	Sau	binary	struct	lincosamides	drug_class
0.5	Sau	count	protein	lincosamides	drug_class
0.49	Sau	binary	protein	lincosamides	drug_class
0.53	Efa	binary	struct	linezolid	drug
0.51	Efa	binary	domain	linezolid	drug
0.51	Efa	count	gene	linezolid	drug
0.48	Efa	binary	protein	linezolid	drug
0.48	Efa	count	protein	linezolid	drug
0.46	Efa	binary	gene	linezolid	drug
0.44	Efa	count	domain	linezolid	drug
NA	Efa	binary	domain	lipoglycopeptide	drug_class
NA	Efa	count	domain	lipoglycopeptide	drug_class
NA	Efa	binary	struct	lipoglycopeptide	drug_class
0.83	Efa	binary	gene	lipoglycopeptide	drug_class
0.83	Efa	count	gene	lipoglycopeptide	drug_class
0.83	Efa	binary	protein	lipoglycopeptide	drug_class
0.83	Efa	count	protein	lipoglycopeptide	drug_class
NA	Efa	binary	domain	lipopeptides	drug_class
NA	Efa	count	domain	lipopeptides	drug_class
NA	Efa	count	gene	lipopeptides	drug_class
0.44	Efa	binary	gene	lipopeptides	drug_class
0.44	Efa	binary	protein	lipopeptides	drug_class
0.44	Efa	count	protein	lipopeptides	drug_class
0.44	Efa	binary	struct	lipopeptides	drug_class
NA	Efa	binary	domain	macrolides	drug_class
NA	Sau	binary	domain	macrolides	drug_class
NA	Sau	count	domain	macrolides	drug_class
NA	Sau	binary	protein	macrolides	drug_class
NA	Sau	count	protein	macrolides	drug_class
0.71	Efa	binary	gene	macrolides	drug_class
0.71	Efa	count	gene	macrolides	drug_class
0.71	Efa	count	protein	macrolides	drug_class
0.57	Efa	count	domain	macrolides	drug_class
0.57	Efa	binary	protein	macrolides	drug_class
0.51	Sau	binary	struct	macrolides	drug_class
0.48	Efa	binary	struct	macrolides	drug_class
0.47	Sau	binary	gene	macrolides	drug_class
0.47	Sau	count	gene	macrolides	drug_class
NA	Aba	binary	gene	meropenem	drug
NA	Aba	count	protein	meropenem	drug
NA	Esp.	count	gene	meropenem	drug
NA	Esp.	binary	struct	meropenem	drug
NA	Kpn	count	domain	meropenem	drug
NA	Kpn	count	protein	meropenem	drug
NA	Kpn	binary	struct	meropenem	drug
NA	Pae	count	domain	meropenem	drug
0.62	Esp.	binary	gene	meropenem	drug
0.53	Aba	binary	protein	meropenem	drug
0.53	Aba	binary	struct	meropenem	drug
0.51	Aba	binary	domain	meropenem	drug
0.51	Esp.	binary	domain	meropenem	drug
0.51	Esp.	count	domain	meropenem	drug
0.5	Aba	count	gene	meropenem	drug
0.5	Kpn	binary	protein	meropenem	drug
0.49	Kpn	binary	domain	meropenem	drug
0.49	Kpn	binary	gene	meropenem	drug
0.49	Kpn	count	gene	meropenem	drug
0.48	Aba	count	domain	meropenem	drug
0.46	Pae	binary	domain	meropenem	drug
NA	Sau	count	domain	methicillin	drug
NA	Sau	binary	gene	methicillin	drug
NA	Sau	count	gene	methicillin	drug
NA	Sau	binary	protein	methicillin	drug
NA	Sau	count	protein	methicillin	drug
NA	Sau	binary	struct	methicillin	drug
0.49	Sau	binary	domain	methicillin	drug
NA	Aba	count	domain	minocycline	drug
0.8	Aba	count	protein	minocycline	drug
0.71	Aba	binary	protein	minocycline	drug
0.68	Kpn	binary	struct	minocycline	drug
0.63	Kpn	binary	gene	minocycline	drug
0.63	Kpn	count	gene	minocycline	drug
0.62	Kpn	binary	domain	minocycline	drug
0.62	Kpn	count	domain	minocycline	drug
0.62	Kpn	binary	protein	minocycline	drug
0.61	Aba	binary	domain	minocycline	drug
0.61	Aba	binary	struct	minocycline	drug
0.52	Kpn	count	protein	minocycline	drug
0.45	Aba	binary	gene	minocycline	drug
0.45	Aba	count	gene	minocycline	drug
NA	Kpn	binary	struct	monobactams	drug_class
0.7	Pae	binary	gene	monobactams	drug_class
0.61	Pae	binary	struct	monobactams	drug_class
0.58	Pae	count	gene	monobactams	drug_class
0.53	Kpn	count	domain	monobactams	drug_class
0.52	Kpn	count	gene	monobactams	drug_class
0.51	Pae	binary	domain	monobactams	drug_class
0.5	Kpn	binary	domain	monobactams	drug_class
0.5	Kpn	binary	protein	monobactams	drug_class
0.49	Kpn	binary	gene	monobactams	drug_class
0.49	Kpn	count	protein	monobactams	drug_class
0.4	Pae	count	protein	monobactams	drug_class
0.38	Pae	count	domain	monobactams	drug_class
0.35	Pae	binary	protein	monobactams	drug_class
0.55	Kpn	binary	protein	moxifloxacin	drug
0.54	Kpn	count	protein	moxifloxacin	drug
0.49	Aba	binary	protein	moxifloxacin	drug
0.49	Aba	count	protein	moxifloxacin	drug
0.48	Aba	count	domain	moxifloxacin	drug
0.46	Kpn	binary	struct	moxifloxacin	drug
0.41	Kpn	count	domain	moxifloxacin	drug
0.37	Aba	binary	gene	moxifloxacin	drug
0.37	Aba	count	gene	moxifloxacin	drug
0.37	Aba	binary	struct	moxifloxacin	drug
0.37	Kpn	count	gene	moxifloxacin	drug
0.36	Aba	binary	domain	moxifloxacin	drug
0.32	Kpn	binary	domain	moxifloxacin	drug
0.32	Kpn	binary	gene	moxifloxacin	drug
NA	Sau	binary	protein	mupirocin	drug
0.5	Sau	binary	gene	mupirocin	drug
0.5	Sau	count	gene	mupirocin	drug
0.49	Sau	binary	domain	mupirocin	drug
0.49	Sau	count	domain	mupirocin	drug
0.49	Sau	count	protein	mupirocin	drug
0.49	Sau	binary	struct	mupirocin	drug
0.65	Kpn	binary	gene	nalidixic_acid	drug
0.65	Kpn	count	gene	nalidixic_acid	drug
0.6	Kpn	binary	protein	nalidixic_acid	drug
0.6	Kpn	count	protein	nalidixic_acid	drug
0.6	Kpn	binary	struct	nalidixic_acid	drug
0.49	Kpn	binary	domain	nalidixic_acid	drug
0.47	Kpn	count	domain	nalidixic_acid	drug
NA	Efa	count	domain	nitrofuran_derivatives	drug_class
NA	Kpn	count	protein	nitrofuran_derivatives	drug_class
NA	Kpn	binary	struct	nitrofuran_derivatives	drug_class
0.55	Kpn	binary	domain	nitrofuran_derivatives	drug_class
0.48	Kpn	count	domain	nitrofuran_derivatives	drug_class
0.48	Kpn	binary	protein	nitrofuran_derivatives	drug_class
0.47	Kpn	binary	gene	nitrofuran_derivatives	drug_class
0.47	Kpn	count	gene	nitrofuran_derivatives	drug_class
0.41	Efa	binary	gene	nitrofuran_derivatives	drug_class
0.41	Efa	count	gene	nitrofuran_derivatives	drug_class
0.41	Efa	binary	protein	nitrofuran_derivatives	drug_class
0.41	Efa	count	protein	nitrofuran_derivatives	drug_class
0.41	Efa	binary	struct	nitrofuran_derivatives	drug_class
0.36	Efa	binary	domain	nitrofuran_derivatives	drug_class
NA	Efa	count	domain	nitrofurantoin	drug
NA	Kpn	count	protein	nitrofurantoin	drug
NA	Kpn	binary	struct	nitrofurantoin	drug
0.55	Kpn	binary	domain	nitrofurantoin	drug
0.48	Kpn	count	domain	nitrofurantoin	drug
0.48	Kpn	binary	protein	nitrofurantoin	drug
0.47	Kpn	binary	gene	nitrofurantoin	drug
0.47	Kpn	count	gene	nitrofurantoin	drug
0.41	Efa	binary	gene	nitrofurantoin	drug
0.41	Efa	count	gene	nitrofurantoin	drug
0.41	Efa	binary	protein	nitrofurantoin	drug
0.41	Efa	count	protein	nitrofurantoin	drug
0.41	Efa	binary	struct	nitrofurantoin	drug
0.36	Efa	binary	domain	nitrofurantoin	drug
NA	Kpn	binary	domain	norfloxacin	drug
NA	Kpn	binary	gene	norfloxacin	drug
NA	Kpn	count	gene	norfloxacin	drug
NA	Kpn	binary	struct	norfloxacin	drug
0.46	Kpn	count	domain	norfloxacin	drug
0.42	Kpn	binary	protein	norfloxacin	drug
0.42	Kpn	count	protein	norfloxacin	drug
NA	Sau	count	gene	oxacillin	drug
NA	Sau	binary	protein	oxacillin	drug
NA	Sau	count	protein	oxacillin	drug
NA	Sau	binary	struct	oxacillin	drug
0.6	Sau	binary	domain	oxacillin	drug
0.53	Sau	binary	gene	oxacillin	drug
0.43	Sau	count	domain	oxacillin	drug
0.63	Efa	count	gene	oxazolidinones	drug_class
0.59	Efa	binary	gene	oxazolidinones	drug_class
0.52	Efa	binary	struct	oxazolidinones	drug_class
0.49	Efa	binary	domain	oxazolidinones	drug_class
0.49	Efa	binary	protein	oxazolidinones	drug_class
0.48	Efa	count	protein	oxazolidinones	drug_class
0.45	Efa	count	domain	oxazolidinones	drug_class
NA	Sau	binary	domain	penicillin	drug
0.58	Sau	count	domain	penicillin	drug
0.49	Sau	count	protein	penicillin	drug
0.48	Sau	binary	gene	penicillin	drug
0.48	Sau	count	gene	penicillin	drug
0.48	Sau	binary	protein	penicillin	drug
0.47	Sau	binary	struct	penicillin	drug
NA	Aba	count	domain	penicillins	drug_class
NA	Sau	binary	domain	penicillins	drug_class
NA	Sau	count	domain	penicillins	drug_class
NA	Sau	binary	gene	penicillins	drug_class
NA	Sau	binary	protein	penicillins	drug_class
NA	Sau	count	protein	penicillins	drug_class
0.5	Pae	count	gene	penicillins	drug_class
0.49	Sau	binary	struct	penicillins	drug_class
0.48	Pae	count	domain	penicillins	drug_class
0.48	Pae	binary	gene	penicillins	drug_class
0.47	Sau	count	gene	penicillins	drug_class
0.46	Pae	count	protein	penicillins	drug_class
0.45	Pae	binary	domain	penicillins	drug_class
0.45	Pae	binary	protein	penicillins	drug_class
0.45	Pae	binary	struct	penicillins	drug_class
NA	Aba	binary	domain	penicillins_beta_lactamase_inhibitor	drug_class
NA	Aba	count	domain	penicillins_beta_lactamase_inhibitor	drug_class
0.48	Aba	count	protein	penicillins_beta_lactamase_inhibitor	drug_class
0.47	Aba	binary	protein	penicillins_beta_lactamase_inhibitor	drug_class
0.42	Pae	binary	struct	penicillins_beta_lactamase_inhibitor	drug_class
0.4	Pae	count	domain	penicillins_beta_lactamase_inhibitor	drug_class
0.38	Pae	binary	domain	penicillins_beta_lactamase_inhibitor	drug_class
0.38	Pae	count	gene	penicillins_beta_lactamase_inhibitor	drug_class
0.31	Pae	binary	gene	penicillins_beta_lactamase_inhibitor	drug_class
NA	Kpn	count	domain	phosphonic_acid_antibacterial	drug_class
0.54	Kpn	binary	domain	phosphonic_acid_antibacterial	drug_class
0.54	Kpn	count	gene	phosphonic_acid_antibacterial	drug_class
0.46	Kpn	binary	gene	phosphonic_acid_antibacterial	drug_class
0.46	Kpn	binary	struct	phosphonic_acid_antibacterial	drug_class
0.44	Kpn	binary	protein	phosphonic_acid_antibacterial	drug_class
0.43	Kpn	count	protein	phosphonic_acid_antibacterial	drug_class
NA	Pae	binary	domain	piperacillin	drug
NA	Pae	binary	gene	piperacillin	drug
NA	Pae	count	gene	piperacillin	drug
NA	Pae	binary	protein	piperacillin	drug
NA	Pae	count	protein	piperacillin	drug
0.44	Pae	count	domain	piperacillin	drug
0.44	Pae	binary	struct	piperacillin	drug
NA	Aba	binary	domain	piperacillin_tazobactam	drug
NA	Aba	count	domain	piperacillin_tazobactam	drug
NA	Aba	count	gene	piperacillin_tazobactam	drug
NA	Aba	binary	protein	piperacillin_tazobactam	drug
NA	Aba	count	protein	piperacillin_tazobactam	drug
NA	Esp.	binary	domain	piperacillin_tazobactam	drug
NA	Esp.	binary	gene	piperacillin_tazobactam	drug
NA	Esp.	count	gene	piperacillin_tazobactam	drug
NA	Esp.	count	protein	piperacillin_tazobactam	drug
NA	Esp.	binary	struct	piperacillin_tazobactam	drug
0.71	Esp.	count	domain	piperacillin_tazobactam	drug
0.49	Aba	binary	gene	piperacillin_tazobactam	drug
0.49	Pae	count	gene	piperacillin_tazobactam	drug
0.49	Pae	binary	struct	piperacillin_tazobactam	drug
0.48	Aba	binary	struct	piperacillin_tazobactam	drug
0.46	Esp.	binary	protein	piperacillin_tazobactam	drug
0.44	Pae	binary	domain	piperacillin_tazobactam	drug
0.43	Pae	binary	gene	piperacillin_tazobactam	drug
0.39	Pae	count	domain	piperacillin_tazobactam	drug
NA	Kpn	count	protein	polymyxin	drug_class
NA	Pae	count	domain	polymyxin	drug_class
NA	Pae	binary	gene	polymyxin	drug_class
NA	Pae	count	gene	polymyxin	drug_class
0.55	Kpn	binary	protein	polymyxin	drug_class
0.54	Kpn	count	domain	polymyxin	drug_class
0.5	Kpn	binary	domain	polymyxin	drug_class
0.49	Aba	binary	domain	polymyxin	drug_class
0.48	Aba	count	domain	polymyxin	drug_class
0.48	Aba	binary	protein	polymyxin	drug_class
0.48	Aba	count	protein	polymyxin	drug_class
0.47	Aba	binary	gene	polymyxin	drug_class
0.47	Aba	count	gene	polymyxin	drug_class
0.47	Aba	binary	struct	polymyxin	drug_class
0.46	Kpn	binary	struct	polymyxin	drug_class
0.44	Kpn	binary	gene	polymyxin	drug_class
0.44	Kpn	count	gene	polymyxin	drug_class
0.65	Kpn	binary	gene	quinolones	drug_class
0.65	Kpn	count	gene	quinolones	drug_class
0.6	Kpn	binary	protein	quinolones	drug_class
0.6	Kpn	count	protein	quinolones	drug_class
0.6	Kpn	binary	struct	quinolones	drug_class
0.49	Kpn	binary	domain	quinolones	drug_class
0.47	Kpn	count	domain	quinolones	drug_class
NA	Sau	binary	gene	rifampin	drug
NA	Sau	count	gene	rifampin	drug
0.5	Sau	binary	domain	rifampin	drug
0.5	Sau	count	domain	rifampin	drug
0.5	Sau	binary	protein	rifampin	drug
0.5	Sau	count	protein	rifampin	drug
0.5	Sau	binary	struct	rifampin	drug
NA	Sau	binary	gene	rifamycins	drug_class
NA	Sau	count	gene	rifamycins	drug_class
0.5	Sau	binary	domain	rifamycins	drug_class
0.5	Sau	count	domain	rifamycins	drug_class
0.5	Sau	binary	protein	rifamycins	drug_class
0.5	Sau	count	protein	rifamycins	drug_class
0.5	Sau	binary	struct	rifamycins	drug_class
0.63	Efa	binary	protein	streptomycin	drug
0.54	Efa	count	gene	streptomycin	drug
0.54	Efa	count	protein	streptomycin	drug
0.51	Efa	binary	domain	streptomycin	drug
0.51	Efa	count	domain	streptomycin	drug
0.48	Efa	binary	struct	streptomycin	drug
0.46	Kpn	binary	struct	streptomycin	drug
0.42	Efa	binary	gene	streptomycin	drug
0.37	Kpn	binary	gene	streptomycin	drug
0.37	Kpn	binary	protein	streptomycin	drug
0.37	Kpn	count	protein	streptomycin	drug
0.34	Kpn	binary	domain	streptomycin	drug
0.34	Kpn	count	domain	streptomycin	drug
0.31	Kpn	count	gene	streptomycin	drug
NA	Efa	binary	domain	synercid	drug
NA	Efa	count	domain	synercid	drug
NA	Efa	binary	gene	synercid	drug
NA	Efa	count	gene	synercid	drug
NA	Efa	binary	protein	synercid	drug
NA	Efa	binary	struct	synercid	drug
0.41	Efa	count	protein	synercid	drug
NA	Efa	count	gene	tedizolid	drug
NA	Efa	count	protein	tedizolid	drug
NA	Efa	binary	struct	tedizolid	drug
0.61	Efa	binary	domain	tedizolid	drug
0.61	Efa	count	domain	tedizolid	drug
0.61	Efa	binary	gene	tedizolid	drug
0.61	Efa	binary	protein	tedizolid	drug
NA	Efa	binary	domain	teicoplanin	drug
NA	Efa	binary	gene	teicoplanin	drug
NA	Efa	count	gene	teicoplanin	drug
NA	Efa	binary	protein	teicoplanin	drug
NA	Efa	count	protein	teicoplanin	drug
0.44	Efa	count	domain	teicoplanin	drug
0.42	Efa	binary	struct	teicoplanin	drug
NA	Aba	binary	domain	tetracycline	drug
NA	Aba	binary	gene	tetracycline	drug
NA	Aba	count	gene	tetracycline	drug
NA	Esp.	binary	domain	tetracycline	drug
NA	Kpn	binary	domain	tetracycline	drug
0.56	Esp.	binary	gene	tetracycline	drug
0.53	Sau	binary	protein	tetracycline	drug
0.52	Aba	binary	struct	tetracycline	drug
0.52	Sau	count	gene	tetracycline	drug
0.52	Sau	count	protein	tetracycline	drug
0.52	Sau	binary	struct	tetracycline	drug
0.51	Aba	binary	protein	tetracycline	drug
0.51	Aba	count	protein	tetracycline	drug
0.51	Sau	binary	domain	tetracycline	drug
0.5	Kpn	count	gene	tetracycline	drug
0.49	Kpn	count	domain	tetracycline	drug
0.49	Kpn	binary	gene	tetracycline	drug
0.49	Kpn	binary	protein	tetracycline	drug
0.49	Kpn	binary	struct	tetracycline	drug
0.49	Sau	count	domain	tetracycline	drug
0.49	Sau	binary	gene	tetracycline	drug
0.46	Aba	count	domain	tetracycline	drug
0.45	Kpn	count	protein	tetracycline	drug
0.44	Esp.	binary	struct	tetracycline	drug
0.41	Esp.	count	domain	tetracycline	drug
0.41	Esp.	binary	protein	tetracycline	drug
0.37	Esp.	count	gene	tetracycline	drug
0.37	Esp.	count	protein	tetracycline	drug
NA	Esp.	binary	gene	tetracyclines	drug_class
NA	Esp.	count	gene	tetracyclines	drug_class
NA	Esp.	count	protein	tetracyclines	drug_class
NA	Esp.	binary	struct	tetracyclines	drug_class
NA	Kpn	binary	gene	tetracyclines	drug_class
NA	Kpn	count	gene	tetracyclines	drug_class
NA	Kpn	binary	struct	tetracyclines	drug_class
0.55	Efa	count	protein	tetracyclines	drug_class
0.53	Efa	binary	protein	tetracyclines	drug_class
0.53	Sau	count	gene	tetracyclines	drug_class
0.51	Kpn	binary	domain	tetracyclines	drug_class
0.51	Sau	binary	protein	tetracyclines	drug_class
0.51	Sau	count	protein	tetracyclines	drug_class
0.5	Sau	count	domain	tetracyclines	drug_class
0.49	Kpn	count	domain	tetracyclines	drug_class
0.49	Sau	binary	domain	tetracyclines	drug_class
0.49	Sau	binary	gene	tetracyclines	drug_class
0.48	Aba	binary	protein	tetracyclines	drug_class
0.48	Kpn	binary	protein	tetracyclines	drug_class
0.48	Sau	binary	struct	tetracyclines	drug_class
0.47	Aba	count	domain	tetracyclines	drug_class
0.47	Aba	count	protein	tetracyclines	drug_class
0.47	Kpn	count	protein	tetracyclines	drug_class
0.46	Efa	count	domain	tetracyclines	drug_class
0.46	Efa	binary	gene	tetracyclines	drug_class
0.46	Efa	binary	struct	tetracyclines	drug_class
0.45	Esp.	binary	domain	tetracyclines	drug_class
0.45	Esp.	count	domain	tetracyclines	drug_class
0.44	Efa	count	gene	tetracyclines	drug_class
0.43	Aba	binary	domain	tetracyclines	drug_class
0.43	Efa	binary	domain	tetracyclines	drug_class
NA	Esp.	binary	gene	tigecycline	drug
NA	Esp.	count	gene	tigecycline	drug
NA	Esp.	binary	struct	tigecycline	drug
NA	Kpn	binary	gene	tigecycline	drug
NA	Kpn	count	gene	tigecycline	drug
NA	Kpn	binary	struct	tigecycline	drug
0.62	Kpn	count	protein	tigecycline	drug
0.58	Esp.	binary	protein	tigecycline	drug
0.55	Esp.	binary	domain	tigecycline	drug
0.54	Kpn	count	domain	tigecycline	drug
0.54	Kpn	binary	protein	tigecycline	drug
0.47	Esp.	count	domain	tigecycline	drug
0.47	Kpn	binary	domain	tigecycline	drug
0.44	Esp.	count	protein	tigecycline	drug
0.42	Sau	binary	domain	tigecycline	drug
0.42	Sau	count	domain	tigecycline	drug
0.42	Sau	binary	gene	tigecycline	drug
0.42	Sau	count	gene	tigecycline	drug
0.42	Sau	binary	protein	tigecycline	drug
0.42	Sau	count	protein	tigecycline	drug
0.42	Sau	binary	struct	tigecycline	drug
NA	Kpn	binary	gene	tobramycin	drug
NA	Kpn	count	gene	tobramycin	drug
NA	Kpn	binary	struct	tobramycin	drug
0.71	Sau	binary	struct	tobramycin	drug
0.68	Esp.	binary	domain	tobramycin	drug
0.64	Sau	binary	protein	tobramycin	drug
0.61	Esp.	count	domain	tobramycin	drug
0.58	Sau	count	domain	tobramycin	drug
0.58	Sau	binary	gene	tobramycin	drug
0.56	Aba	binary	protein	tobramycin	drug
0.53	Aba	count	domain	tobramycin	drug
0.53	Sau	count	protein	tobramycin	drug
0.52	Aba	count	protein	tobramycin	drug
0.52	Kpn	binary	protein	tobramycin	drug
0.52	Kpn	count	protein	tobramycin	drug
0.51	Kpn	count	domain	tobramycin	drug
0.5	Pae	count	gene	tobramycin	drug
0.49	Aba	binary	gene	tobramycin	drug
0.49	Kpn	binary	domain	tobramycin	drug
0.48	Aba	binary	domain	tobramycin	drug
0.48	Aba	count	gene	tobramycin	drug
0.48	Esp.	count	gene	tobramycin	drug
0.48	Esp.	binary	protein	tobramycin	drug
0.46	Pae	binary	domain	tobramycin	drug
0.46	Pae	count	domain	tobramycin	drug
0.46	Pae	binary	gene	tobramycin	drug
0.46	Sau	count	gene	tobramycin	drug
0.44	Pae	binary	protein	tobramycin	drug
0.44	Pae	count	protein	tobramycin	drug
0.43	Esp.	count	protein	tobramycin	drug
0.43	Esp.	binary	struct	tobramycin	drug
0.41	Esp.	binary	gene	tobramycin	drug
0.41	Sau	binary	domain	tobramycin	drug
NA	Kpn	binary	struct	trimethoprim	drug
NA	Sau	binary	domain	trimethoprim	drug
NA	Sau	count	domain	trimethoprim	drug
0.63	Kpn	binary	domain	trimethoprim	drug
0.57	Kpn	count	domain	trimethoprim	drug
0.56	Kpn	binary	protein	trimethoprim	drug
0.56	Kpn	count	protein	trimethoprim	drug
0.53	Kpn	binary	gene	trimethoprim	drug
0.53	Kpn	count	gene	trimethoprim	drug
0.49	Sau	binary	gene	trimethoprim	drug
0.49	Sau	count	gene	trimethoprim	drug
0.49	Sau	binary	protein	trimethoprim	drug
0.49	Sau	count	protein	trimethoprim	drug
0.48	Sau	binary	struct	trimethoprim	drug
0.47	Esp.	binary	domain	trimethoprim	drug
0.47	Esp.	count	domain	trimethoprim	drug
0.47	Esp.	binary	gene	trimethoprim	drug
0.47	Esp.	count	gene	trimethoprim	drug
0.47	Esp.	binary	protein	trimethoprim	drug
0.47	Esp.	count	protein	trimethoprim	drug
0.44	Esp.	binary	struct	trimethoprim	drug
NA	Kpn	binary	struct	trimethoprim_derivatives	drug_class
NA	Sau	binary	domain	trimethoprim_derivatives	drug_class
NA	Sau	count	domain	trimethoprim_derivatives	drug_class
0.63	Kpn	binary	domain	trimethoprim_derivatives	drug_class
0.57	Kpn	count	domain	trimethoprim_derivatives	drug_class
0.56	Kpn	binary	protein	trimethoprim_derivatives	drug_class
0.56	Kpn	count	protein	trimethoprim_derivatives	drug_class
0.53	Kpn	binary	gene	trimethoprim_derivatives	drug_class
0.53	Kpn	count	gene	trimethoprim_derivatives	drug_class
0.49	Sau	binary	gene	trimethoprim_derivatives	drug_class
0.49	Sau	count	gene	trimethoprim_derivatives	drug_class
0.49	Sau	binary	protein	trimethoprim_derivatives	drug_class
0.49	Sau	count	protein	trimethoprim_derivatives	drug_class
0.48	Sau	binary	struct	trimethoprim_derivatives	drug_class
0.47	Esp.	binary	domain	trimethoprim_derivatives	drug_class
0.47	Esp.	count	domain	trimethoprim_derivatives	drug_class
0.47	Esp.	binary	gene	trimethoprim_derivatives	drug_class
0.47	Esp.	count	gene	trimethoprim_derivatives	drug_class
0.47	Esp.	binary	protein	trimethoprim_derivatives	drug_class
0.47	Esp.	count	protein	trimethoprim_derivatives	drug_class
0.44	Esp.	binary	struct	trimethoprim_derivatives	drug_class
NA	Kpn	count	domain	trimethoprim_sulfamethoxazole	drug
0.65	Esp.	binary	domain	trimethoprim_sulfamethoxazole	drug
0.64	Esp.	count	gene	trimethoprim_sulfamethoxazole	drug
0.6	Esp.	binary	gene	trimethoprim_sulfamethoxazole	drug
0.6	Esp.	count	protein	trimethoprim_sulfamethoxazole	drug
0.58	Sau	binary	gene	trimethoprim_sulfamethoxazole	drug
0.56	Esp.	binary	struct	trimethoprim_sulfamethoxazole	drug
0.55	Sau	count	gene	trimethoprim_sulfamethoxazole	drug
0.53	Kpn	binary	domain	trimethoprim_sulfamethoxazole	drug
0.53	Kpn	binary	protein	trimethoprim_sulfamethoxazole	drug
0.53	Kpn	count	protein	trimethoprim_sulfamethoxazole	drug
0.53	Sau	binary	struct	trimethoprim_sulfamethoxazole	drug
0.52	Esp.	count	domain	trimethoprim_sulfamethoxazole	drug
0.51	Kpn	binary	gene	trimethoprim_sulfamethoxazole	drug
0.51	Kpn	count	gene	trimethoprim_sulfamethoxazole	drug
0.51	Sau	binary	domain	trimethoprim_sulfamethoxazole	drug
0.5	Aba	count	protein	trimethoprim_sulfamethoxazole	drug
0.5	Kpn	binary	struct	trimethoprim_sulfamethoxazole	drug
0.49	Aba	count	domain	trimethoprim_sulfamethoxazole	drug
0.48	Aba	binary	protein	trimethoprim_sulfamethoxazole	drug
0.48	Sau	count	domain	trimethoprim_sulfamethoxazole	drug
0.47	Aba	binary	domain	trimethoprim_sulfamethoxazole	drug
0.47	Sau	count	protein	trimethoprim_sulfamethoxazole	drug
0.44	Sau	binary	protein	trimethoprim_sulfamethoxazole	drug
NA	Kpn	count	domain	trimethoprim_sulfonamides	drug_class
0.65	Esp.	binary	domain	trimethoprim_sulfonamides	drug_class
0.64	Esp.	count	gene	trimethoprim_sulfonamides	drug_class
0.6	Esp.	binary	gene	trimethoprim_sulfonamides	drug_class
0.6	Esp.	count	protein	trimethoprim_sulfonamides	drug_class
0.58	Sau	binary	gene	trimethoprim_sulfonamides	drug_class
0.56	Esp.	binary	struct	trimethoprim_sulfonamides	drug_class
0.55	Sau	count	gene	trimethoprim_sulfonamides	drug_class
0.53	Kpn	binary	domain	trimethoprim_sulfonamides	drug_class
0.53	Kpn	binary	protein	trimethoprim_sulfonamides	drug_class
0.53	Kpn	count	protein	trimethoprim_sulfonamides	drug_class
0.53	Sau	binary	struct	trimethoprim_sulfonamides	drug_class
0.52	Esp.	count	domain	trimethoprim_sulfonamides	drug_class
0.51	Kpn	binary	gene	trimethoprim_sulfonamides	drug_class
0.51	Kpn	count	gene	trimethoprim_sulfonamides	drug_class
0.51	Sau	binary	domain	trimethoprim_sulfonamides	drug_class
0.5	Aba	binary	domain	trimethoprim_sulfonamides	drug_class
0.5	Aba	binary	protein	trimethoprim_sulfonamides	drug_class
0.5	Kpn	binary	struct	trimethoprim_sulfonamides	drug_class
0.48	Sau	count	domain	trimethoprim_sulfonamides	drug_class
0.47	Aba	count	protein	trimethoprim_sulfonamides	drug_class
0.47	Sau	count	protein	trimethoprim_sulfonamides	drug_class
0.45	Aba	count	domain	trimethoprim_sulfonamides	drug_class
0.44	Sau	binary	protein	trimethoprim_sulfonamides	drug_class
NA	Sau	binary	domain	vancomycin	drug
NA	Sau	binary	gene	vancomycin	drug
NA	Sau	count	gene	vancomycin	drug
NA	Sau	binary	protein	vancomycin	drug
NA	Sau	count	protein	vancomycin	drug
NA	Sau	binary	struct	vancomycin	drug
0.52	Efa	count	domain	vancomycin	drug
0.5	Efa	binary	domain	vancomycin	drug
0.5	Sau	count	domain	vancomycin	drug
0.49	Efa	binary	gene	vancomycin	drug
0.49	Efa	binary	struct	vancomycin	drug
0.48	Efa	count	gene	vancomycin	drug
0.47	Efa	binary	protein	vancomycin	drug
0.47	Efa	count	protein	vancomycin	drug

## Sheet: TableS3-PCA_models
nmcc	species	data	scale	drug_or_drug_class	drug_level
0.61	Pae	count	domain	amikacin	drug
0.64	Pae	binary	domain	amikacin	drug
0.67	Esp.	binary	domain	amikacin	drug
0.67	Esp.	count	domain	amikacin	drug
0.67	Esp.	count	gene	amikacin	drug
0.68	Pae	binary	struct	amikacin	drug
0.69	Pae	binary	protein	amikacin	drug
0.71	Pae	count	gene	amikacin	drug
0.73	Pae	binary	gene	amikacin	drug
0.83	Kpn	count	gene	amikacin	drug
0.84	Kpn	binary	gene	amikacin	drug
0.86	Aba	binary	domain	amikacin	drug
0.86	Aba	count	domain	amikacin	drug
0.86	Kpn	count	domain	amikacin	drug
0.86	Kpn	binary	struct	amikacin	drug
0.87	Aba	binary	protein	amikacin	drug
0.87	Aba	count	protein	amikacin	drug
0.87	Aba	binary	struct	amikacin	drug
0.88	Aba	binary	gene	amikacin	drug
0.89	Aba	count	gene	amikacin	drug
0.89	Kpn	binary	protein	amikacin	drug
0.89	Kpn	count	protein	amikacin	drug
0.9	Kpn	binary	domain	amikacin	drug
0.65	Sau	binary	gene	aminoacyl_trna_synthetase	drug_class
0.65	Sau	count	gene	aminoacyl_trna_synthetase	drug_class
0.83	Sau	count	domain	aminoacyl_trna_synthetase	drug_class
0.84	Sau	binary	domain	aminoacyl_trna_synthetase	drug_class
0.85	Sau	binary	protein	aminoacyl_trna_synthetase	drug_class
0.85	Sau	count	protein	aminoacyl_trna_synthetase	drug_class
0.78	Aba	count	gene	aminoglycosides	drug_class
0.81	Aba	binary	gene	aminoglycosides	drug_class
0.84	Aba	count	domain	aminoglycosides	drug_class
0.84	Aba	binary	protein	aminoglycosides	drug_class
0.84	Esp.	binary	protein	aminoglycosides	drug_class
0.84	Pae	count	domain	aminoglycosides	drug_class
0.84	Pae	count	gene	aminoglycosides	drug_class
0.85	Aba	count	protein	aminoglycosides	drug_class
0.85	Esp.	binary	struct	aminoglycosides	drug_class
0.85	Pae	binary	gene	aminoglycosides	drug_class
0.86	Esp.	count	gene	aminoglycosides	drug_class
0.86	Pae	binary	domain	aminoglycosides	drug_class
0.87	Aba	binary	domain	aminoglycosides	drug_class
0.87	Aba	binary	struct	aminoglycosides	drug_class
0.88	Esp.	count	domain	aminoglycosides	drug_class
0.88	Esp.	count	protein	aminoglycosides	drug_class
0.88	Kpn	binary	gene	aminoglycosides	drug_class
0.88	Kpn	count	gene	aminoglycosides	drug_class
0.88	Kpn	binary	struct	aminoglycosides	drug_class
0.89	Kpn	binary	protein	aminoglycosides	drug_class
0.89	Kpn	count	protein	aminoglycosides	drug_class
0.9	Esp.	binary	domain	aminoglycosides	drug_class
0.9	Kpn	count	domain	aminoglycosides	drug_class
0.91	Kpn	binary	domain	aminoglycosides	drug_class
0.92	Esp.	binary	gene	aminoglycosides	drug_class
0.94	Sau	binary	gene	aminoglycosides	drug_class
0.94	Sau	count	gene	aminoglycosides	drug_class
0.95	Efa	binary	protein	aminoglycosides	drug_class
0.96	Sau	binary	protein	aminoglycosides	drug_class
0.96	Sau	count	protein	aminoglycosides	drug_class
0.97	Efa	binary	domain	aminoglycosides	drug_class
0.97	Efa	count	domain	aminoglycosides	drug_class
0.97	Efa	binary	gene	aminoglycosides	drug_class
0.97	Efa	count	gene	aminoglycosides	drug_class
0.97	Sau	binary	struct	aminoglycosides	drug_class
0.98	Sau	binary	domain	aminoglycosides	drug_class
0.98	Sau	count	domain	aminoglycosides	drug_class
1	Efa	count	protein	aminoglycosides	drug_class
1	Efa	binary	struct	aminoglycosides	drug_class
0.82	Kpn	count	domain	amphenicols	drug_class
0.83	Kpn	binary	domain	amphenicols	drug_class
0.83	Kpn	binary	gene	amphenicols	drug_class
0.83	Kpn	count	gene	amphenicols	drug_class
0.85	Kpn	count	protein	amphenicols	drug_class
0.86	Kpn	binary	protein	amphenicols	drug_class
0.87	Kpn	binary	struct	amphenicols	drug_class
0.89	Sau	count	domain	amphenicols	drug_class
0.93	Sau	binary	protein	amphenicols	drug_class
0.93	Sau	count	protein	amphenicols	drug_class
0.94	Sau	binary	gene	amphenicols	drug_class
0.94	Sau	count	gene	amphenicols	drug_class
0.94	Sau	binary	struct	amphenicols	drug_class
1	Sau	binary	domain	amphenicols	drug_class
0.87	Aba	binary	domain	ampicillin_sulbactam	drug
0.88	Aba	count	domain	ampicillin_sulbactam	drug
0.88	Aba	binary	gene	ampicillin_sulbactam	drug
0.88	Aba	count	gene	ampicillin_sulbactam	drug
0.88	Aba	binary	struct	ampicillin_sulbactam	drug
0.89	Aba	count	protein	ampicillin_sulbactam	drug
0.9	Aba	binary	protein	ampicillin_sulbactam	drug
0.55	Pae	count	gene	aztreonam	drug
0.58	Pae	count	domain	aztreonam	drug
0.61	Pae	binary	gene	aztreonam	drug
0.61	Pae	binary	struct	aztreonam	drug
0.65	Pae	binary	domain	aztreonam	drug
0.67	Pae	binary	protein	aztreonam	drug
0.69	Pae	count	protein	aztreonam	drug
0.78	Kpn	binary	protein	aztreonam	drug
0.78	Kpn	count	protein	aztreonam	drug
0.79	Kpn	binary	domain	aztreonam	drug
0.8	Kpn	binary	gene	aztreonam	drug
0.8	Kpn	count	gene	aztreonam	drug
0.8	Kpn	binary	struct	aztreonam	drug
0.82	Kpn	count	domain	aztreonam	drug
0.57	Esp.	count	domain	carbapenems	drug_class
0.65	Esp.	count	protein	carbapenems	drug_class
0.66	Pae	binary	domain	carbapenems	drug_class
0.73	Esp.	binary	domain	carbapenems	drug_class
0.73	Esp.	binary	gene	carbapenems	drug_class
0.73	Esp.	count	gene	carbapenems	drug_class
0.73	Esp.	binary	protein	carbapenems	drug_class
0.73	Esp.	binary	struct	carbapenems	drug_class
0.73	Pae	count	domain	carbapenems	drug_class
0.73	Pae	binary	gene	carbapenems	drug_class
0.73	Pae	count	gene	carbapenems	drug_class
0.9	Aba	binary	domain	carbapenems	drug_class
0.91	Aba	count	domain	carbapenems	drug_class
0.92	Aba	binary	protein	carbapenems	drug_class
0.92	Aba	count	protein	carbapenems	drug_class
0.92	Aba	binary	struct	carbapenems	drug_class
0.94	Kpn	count	domain	carbapenems	drug_class
0.94	Kpn	binary	gene	carbapenems	drug_class
0.94	Kpn	count	gene	carbapenems	drug_class
0.94	Kpn	binary	struct	carbapenems	drug_class
0.95	Kpn	binary	domain	carbapenems	drug_class
0.95	Kpn	binary	protein	carbapenems	drug_class
0.95	Kpn	count	protein	carbapenems	drug_class
0.83	Kpn	binary	protein	cefazolin	drug
0.83	Kpn	count	protein	cefazolin	drug
0.85	Kpn	count	gene	cefazolin	drug
0.85	Kpn	binary	struct	cefazolin	drug
0.86	Kpn	binary	gene	cefazolin	drug
0.87	Kpn	count	domain	cefazolin	drug
0.9	Kpn	binary	domain	cefazolin	drug
0.64	Esp.	binary	struct	cefepime	drug
0.68	Esp.	count	domain	cefepime	drug
0.71	Pae	binary	domain	cefepime	drug
0.72	Esp.	binary	domain	cefepime	drug
0.72	Esp.	binary	gene	cefepime	drug
0.72	Esp.	count	gene	cefepime	drug
0.72	Esp.	count	protein	cefepime	drug
0.72	Pae	binary	gene	cefepime	drug
0.72	Pae	count	gene	cefepime	drug
0.73	Esp.	binary	protein	cefepime	drug
0.77	Pae	binary	struct	cefepime	drug
0.79	Kpn	binary	gene	cefepime	drug
0.79	Pae	binary	protein	cefepime	drug
0.8	Kpn	count	gene	cefepime	drug
0.8	Kpn	binary	struct	cefepime	drug
0.81	Aba	binary	protein	cefepime	drug
0.81	Aba	count	protein	cefepime	drug
0.82	Kpn	binary	domain	cefepime	drug
0.82	Kpn	count	domain	cefepime	drug
0.82	Pae	count	domain	cefepime	drug
0.83	Kpn	binary	protein	cefepime	drug
0.84	Aba	binary	domain	cefepime	drug
0.84	Aba	count	domain	cefepime	drug
0.84	Kpn	count	protein	cefepime	drug
0.87	Aba	binary	gene	cefepime	drug
0.87	Aba	count	gene	cefepime	drug
0.87	Aba	binary	struct	cefepime	drug
0.69	Aba	count	domain	cefotaxime	drug
0.7	Aba	binary	gene	cefotaxime	drug
0.7	Aba	count	gene	cefotaxime	drug
0.7	Aba	count	protein	cefotaxime	drug
0.7	Aba	binary	struct	cefotaxime	drug
0.73	Aba	binary	domain	cefotaxime	drug
0.87	Kpn	binary	domain	cefotaxime	drug
0.88	Kpn	binary	protein	cefotaxime	drug
0.88	Kpn	count	protein	cefotaxime	drug
0.9	Kpn	count	domain	cefotaxime	drug
0.9	Kpn	binary	gene	cefotaxime	drug
0.9	Kpn	count	gene	cefotaxime	drug
0.9	Kpn	binary	struct	cefotaxime	drug
0.89	Kpn	binary	domain	cefotetan	drug
0.91	Kpn	binary	protein	cefotetan	drug
0.91	Kpn	binary	struct	cefotetan	drug
0.93	Kpn	binary	gene	cefotetan	drug
0.93	Kpn	count	gene	cefotetan	drug
0.96	Kpn	count	protein	cefotetan	drug
1	Kpn	count	domain	cefotetan	drug
0.83	Kpn	binary	domain	cefoxitin	drug
0.83	Kpn	count	domain	cefoxitin	drug
0.83	Kpn	count	gene	cefoxitin	drug
0.83	Kpn	binary	struct	cefoxitin	drug
0.84	Kpn	binary	gene	cefoxitin	drug
0.84	Kpn	binary	protein	cefoxitin	drug
0.84	Kpn	count	protein	cefoxitin	drug
0.95	Sau	binary	domain	cefoxitin	drug
0.95	Sau	count	protein	cefoxitin	drug
0.96	Sau	binary	protein	cefoxitin	drug
0.97	Sau	count	domain	cefoxitin	drug
0.99	Sau	binary	gene	cefoxitin	drug
0.99	Sau	count	gene	cefoxitin	drug
0.99	Sau	binary	struct	cefoxitin	drug
0.65	Kpn	binary	struct	cefpodoxime	drug
0.69	Kpn	count	protein	cefpodoxime	drug
0.74	Kpn	binary	gene	cefpodoxime	drug
0.74	Kpn	count	gene	cefpodoxime	drug
0.75	Kpn	binary	protein	cefpodoxime	drug
0.8	Kpn	binary	domain	cefpodoxime	drug
0.89	Kpn	count	domain	cefpodoxime	drug
0.48	Esp.	binary	domain	ceftazidime	drug
0.48	Esp.	count	domain	ceftazidime	drug
0.48	Esp.	binary	gene	ceftazidime	drug
0.48	Esp.	count	gene	ceftazidime	drug
0.48	Esp.	binary	protein	ceftazidime	drug
0.48	Esp.	count	protein	ceftazidime	drug
0.66	Pae	binary	domain	ceftazidime	drug
0.68	Pae	count	domain	ceftazidime	drug
0.73	Pae	binary	domain	ceftazidime	drug
0.74	Pae	binary	gene	ceftazidime	drug
0.74	Pae	binary	gene	ceftazidime	drug
0.74	Pae	count	gene	ceftazidime	drug
0.75	Pae	count	domain	ceftazidime	drug
0.77	Pae	binary	protein	ceftazidime	drug
0.77	Pae	count	protein	ceftazidime	drug
0.79	Pae	binary	struct	ceftazidime	drug
0.81	Pae	count	gene	ceftazidime	drug
0.9	Aba	binary	domain	ceftazidime	drug
0.9	Aba	binary	gene	ceftazidime	drug
0.91	Aba	count	domain	ceftazidime	drug
0.91	Aba	count	gene	ceftazidime	drug
0.91	Aba	binary	protein	ceftazidime	drug
0.91	Aba	count	protein	ceftazidime	drug
0.91	Aba	binary	struct	ceftazidime	drug
0.91	Kpn	count	domain	ceftazidime	drug
0.91	Kpn	count	gene	ceftazidime	drug
0.91	Kpn	binary	protein	ceftazidime	drug
0.91	Kpn	count	protein	ceftazidime	drug
0.91	Kpn	binary	struct	ceftazidime	drug
0.92	Kpn	binary	domain	ceftazidime	drug
0.92	Kpn	binary	gene	ceftazidime	drug
0.74	Pae	binary	struct	ceftolozane_tazobactam	drug
0.75	Pae	binary	gene	ceftolozane_tazobactam	drug
0.75	Pae	count	gene	ceftolozane_tazobactam	drug
0.77	Pae	count	domain	ceftolozane_tazobactam	drug
0.77	Pae	binary	protein	ceftolozane_tazobactam	drug
0.77	Pae	count	protein	ceftolozane_tazobactam	drug
0.79	Pae	binary	domain	ceftolozane_tazobactam	drug
0.85	Aba	binary	struct	ceftriaxone	drug
0.85	Kpn	count	protein	ceftriaxone	drug
0.86	Aba	binary	gene	ceftriaxone	drug
0.86	Aba	count	gene	ceftriaxone	drug
0.86	Aba	count	protein	ceftriaxone	drug
0.87	Aba	binary	domain	ceftriaxone	drug
0.87	Aba	binary	protein	ceftriaxone	drug
0.88	Kpn	binary	gene	ceftriaxone	drug
0.88	Kpn	count	gene	ceftriaxone	drug
0.88	Kpn	binary	protein	ceftriaxone	drug
0.88	Kpn	binary	struct	ceftriaxone	drug
0.89	Aba	count	domain	ceftriaxone	drug
0.89	Kpn	count	domain	ceftriaxone	drug
0.9	Kpn	binary	domain	ceftriaxone	drug
0.62	Kpn	binary	gene	cefuroxime	drug
0.69	Kpn	count	protein	cefuroxime	drug
0.69	Kpn	binary	struct	cefuroxime	drug
0.7	Kpn	binary	protein	cefuroxime	drug
0.72	Kpn	count	gene	cefuroxime	drug
0.76	Kpn	binary	domain	cefuroxime	drug
0.77	Kpn	count	domain	cefuroxime	drug
0.5	Aba	binary	domain	cephalosporins	drug_class
0.5	Aba	count	gene	cephalosporins	drug_class
0.5	Aba	binary	protein	cephalosporins	drug_class
0.5	Aba	count	protein	cephalosporins	drug_class
0.6	Pae	binary	struct	cephalosporins	drug_class
0.64	Pae	binary	domain	cephalosporins	drug_class
0.65	Pae	count	domain	cephalosporins	drug_class
0.65	Pae	count	protein	cephalosporins	drug_class
0.66	Pae	binary	gene	cephalosporins	drug_class
0.66	Pae	binary	domain	cephalosporins	drug_class
0.67	Pae	count	gene	cephalosporins	drug_class
0.67	Pae	binary	protein	cephalosporins	drug_class
0.7	Aba	count	domain	cephalosporins	drug_class
0.7	Aba	binary	struct	cephalosporins	drug_class
0.7	Pae	count	domain	cephalosporins	drug_class
0.7	Pae	binary	gene	cephalosporins	drug_class
0.73	Pae	count	gene	cephalosporins	drug_class
0.88	Kpn	count	protein	cephalosporins	drug_class
0.89	Kpn	binary	domain	cephalosporins	drug_class
0.89	Kpn	count	domain	cephalosporins	drug_class
0.89	Kpn	binary	protein	cephalosporins	drug_class
0.92	Kpn	count	gene	cephalosporins	drug_class
0.93	Kpn	binary	gene	cephalosporins	drug_class
0.93	Kpn	binary	struct	cephalosporins	drug_class
0.98	Sau	binary	domain	cephalosporins	drug_class
0.99	Sau	count	domain	cephalosporins	drug_class
0.99	Sau	binary	gene	cephalosporins	drug_class
0.99	Sau	binary	protein	cephalosporins	drug_class
0.99	Sau	count	protein	cephalosporins	drug_class
1	Sau	count	gene	cephalosporins	drug_class
1	Sau	binary	struct	cephalosporins	drug_class
0.59	Kpn	binary	protein	cephalothin	drug
0.59	Kpn	count	protein	cephalothin	drug
0.68	Kpn	binary	gene	cephalothin	drug
0.7	Kpn	count	domain	cephalothin	drug
0.75	Kpn	count	gene	cephalothin	drug
0.75	Kpn	binary	struct	cephalothin	drug
0.84	Kpn	binary	domain	cephalothin	drug
0.82	Kpn	binary	gene	chloramphenicol	drug
0.82	Kpn	count	gene	chloramphenicol	drug
0.83	Kpn	binary	protein	chloramphenicol	drug
0.84	Kpn	count	protein	chloramphenicol	drug
0.84	Kpn	binary	struct	chloramphenicol	drug
0.85	Sau	count	domain	chloramphenicol	drug
0.85	Sau	binary	protein	chloramphenicol	drug
0.87	Sau	binary	gene	chloramphenicol	drug
0.87	Sau	count	gene	chloramphenicol	drug
0.87	Sau	binary	struct	chloramphenicol	drug
0.88	Kpn	binary	domain	chloramphenicol	drug
0.88	Kpn	count	domain	chloramphenicol	drug
0.89	Sau	count	protein	chloramphenicol	drug
0.97	Sau	binary	domain	chloramphenicol	drug
0.68	Pae	binary	domain	ciprofloxacin	drug
0.7	Esp.	count	gene	ciprofloxacin	drug
0.76	Pae	count	domain	ciprofloxacin	drug
0.77	Esp.	count	domain	ciprofloxacin	drug
0.77	Esp.	binary	protein	ciprofloxacin	drug
0.77	Esp.	count	protein	ciprofloxacin	drug
0.77	Pae	binary	gene	ciprofloxacin	drug
0.78	Pae	count	gene	ciprofloxacin	drug
0.8	Esp.	binary	domain	ciprofloxacin	drug
0.8	Esp.	binary	gene	ciprofloxacin	drug
0.83	Esp.	binary	struct	ciprofloxacin	drug
0.88	Aba	count	gene	ciprofloxacin	drug
0.88	Sau	binary	domain	ciprofloxacin	drug
0.89	Aba	binary	domain	ciprofloxacin	drug
0.89	Sau	binary	gene	ciprofloxacin	drug
0.89	Sau	count	gene	ciprofloxacin	drug
0.9	Aba	binary	gene	ciprofloxacin	drug
0.9	Sau	count	domain	ciprofloxacin	drug
0.91	Aba	binary	protein	ciprofloxacin	drug
0.91	Kpn	binary	domain	ciprofloxacin	drug
0.92	Aba	binary	struct	ciprofloxacin	drug
0.92	Kpn	count	domain	ciprofloxacin	drug
0.92	Sau	binary	struct	ciprofloxacin	drug
0.93	Aba	count	protein	ciprofloxacin	drug
0.93	Kpn	binary	gene	ciprofloxacin	drug
0.93	Kpn	count	gene	ciprofloxacin	drug
0.93	Kpn	count	protein	ciprofloxacin	drug
0.93	Kpn	binary	struct	ciprofloxacin	drug
0.93	Sau	binary	protein	ciprofloxacin	drug
0.94	Aba	count	domain	ciprofloxacin	drug
0.94	Kpn	binary	protein	ciprofloxacin	drug
0.94	Sau	count	protein	ciprofloxacin	drug
0.87	Sau	binary	gene	clindamycin	drug
0.88	Sau	count	gene	clindamycin	drug
0.89	Sau	count	protein	clindamycin	drug
0.9	Sau	binary	protein	clindamycin	drug
0.91	Sau	binary	struct	clindamycin	drug
0.93	Sau	binary	domain	clindamycin	drug
0.93	Sau	count	domain	clindamycin	drug
0.67	Kpn	binary	domain	colistin	drug
0.69	Kpn	count	domain	colistin	drug
0.7	Aba	binary	gene	colistin	drug
0.7	Aba	count	gene	colistin	drug
0.7	Aba	count	protein	colistin	drug
0.71	Kpn	binary	protein	colistin	drug
0.72	Kpn	count	gene	colistin	drug
0.74	Kpn	binary	gene	colistin	drug
0.74	Kpn	binary	struct	colistin	drug
0.75	Kpn	count	protein	colistin	drug
0.79	Aba	binary	domain	colistin	drug
0.79	Aba	binary	protein	colistin	drug
0.84	Efa	binary	domain	daptomycin	drug
0.9	Efa	count	domain	daptomycin	drug
0.97	Efa	binary	gene	daptomycin	drug
0.97	Efa	count	gene	daptomycin	drug
0.97	Efa	binary	protein	daptomycin	drug
0.97	Efa	count	protein	daptomycin	drug
0.97	Efa	binary	struct	daptomycin	drug
0.53	Pae	binary	protein	doripenem	drug
0.63	Kpn	binary	protein	doripenem	drug
0.72	Pae	count	protein	doripenem	drug
0.76	Pae	binary	struct	doripenem	drug
0.82	Esp.	binary	protein	doripenem	drug
0.82	Esp.	count	protein	doripenem	drug
0.91	Aba	binary	protein	doripenem	drug
0.91	Esp.	binary	domain	doripenem	drug
0.91	Esp.	count	domain	doripenem	drug
0.91	Esp.	binary	gene	doripenem	drug
0.91	Esp.	count	gene	doripenem	drug
0.91	Esp.	binary	struct	doripenem	drug
0.94	Aba	count	domain	doripenem	drug
0.94	Aba	count	protein	doripenem	drug
0.97	Aba	binary	domain	doripenem	drug
0.97	Aba	binary	gene	doripenem	drug
0.97	Aba	count	gene	doripenem	drug
0.97	Aba	binary	struct	doripenem	drug
0.69	Efa	binary	protein	doxycycline	drug
0.69	Efa	binary	struct	doxycycline	drug
0.74	Kpn	count	domain	doxycycline	drug
0.75	Kpn	binary	struct	doxycycline	drug
0.8	Kpn	binary	domain	doxycycline	drug
0.8	Kpn	binary	gene	doxycycline	drug
0.8	Kpn	count	gene	doxycycline	drug
0.8	Kpn	binary	protein	doxycycline	drug
0.8	Kpn	count	protein	doxycycline	drug
0.83	Efa	binary	domain	doxycycline	drug
0.83	Efa	count	domain	doxycycline	drug
0.83	Efa	binary	gene	doxycycline	drug
0.83	Efa	count	gene	doxycycline	drug
0.83	Efa	count	protein	doxycycline	drug
0.85	Aba	binary	struct	doxycycline	drug
0.86	Aba	binary	gene	doxycycline	drug
0.86	Aba	count	protein	doxycycline	drug
0.89	Aba	binary	protein	doxycycline	drug
0.9	Aba	count	domain	doxycycline	drug
0.93	Aba	binary	domain	doxycycline	drug
0.93	Aba	count	gene	doxycycline	drug
0.56	Esp.	count	domain	ertapenem	drug
0.58	Esp.	binary	struct	ertapenem	drug
0.62	Esp.	count	gene	ertapenem	drug
0.69	Esp.	binary	gene	ertapenem	drug
0.69	Esp.	binary	protein	ertapenem	drug
0.69	Esp.	count	protein	ertapenem	drug
0.71	Esp.	binary	domain	ertapenem	drug
0.92	Kpn	count	domain	ertapenem	drug
0.92	Kpn	binary	protein	ertapenem	drug
0.93	Kpn	binary	gene	ertapenem	drug
0.93	Kpn	count	protein	ertapenem	drug
0.94	Kpn	binary	domain	ertapenem	drug
0.94	Kpn	count	gene	ertapenem	drug
0.94	Kpn	binary	struct	ertapenem	drug
0.83	Sau	binary	struct	erythromycin	drug
0.89	Sau	count	gene	erythromycin	drug
0.91	Sau	binary	gene	erythromycin	drug
0.91	Sau	count	protein	erythromycin	drug
0.92	Sau	binary	protein	erythromycin	drug
0.94	Sau	binary	domain	erythromycin	drug
0.95	Sau	count	domain	erythromycin	drug
0.73	Esp.	binary	domain	fluoroquinolones	drug_class
0.74	Esp.	binary	struct	fluoroquinolones	drug_class
0.76	Esp.	binary	gene	fluoroquinolones	drug_class
0.76	Esp.	count	gene	fluoroquinolones	drug_class
0.76	Pae	binary	domain	fluoroquinolones	drug_class
0.76	Pae	count	domain	fluoroquinolones	drug_class
0.77	Pae	binary	gene	fluoroquinolones	drug_class
0.79	Aba	count	gene	fluoroquinolones	drug_class
0.81	Pae	count	gene	fluoroquinolones	drug_class
0.82	Aba	count	protein	fluoroquinolones	drug_class
0.83	Aba	binary	protein	fluoroquinolones	drug_class
0.83	Kpn	count	gene	fluoroquinolones	drug_class
0.86	Aba	binary	struct	fluoroquinolones	drug_class
0.86	Esp.	count	domain	fluoroquinolones	drug_class
0.86	Esp.	count	protein	fluoroquinolones	drug_class
0.87	Aba	count	domain	fluoroquinolones	drug_class
0.88	Aba	binary	domain	fluoroquinolones	drug_class
0.88	Sau	binary	domain	fluoroquinolones	drug_class
0.88	Sau	count	gene	fluoroquinolones	drug_class
0.88	Sau	binary	struct	fluoroquinolones	drug_class
0.89	Sau	count	domain	fluoroquinolones	drug_class
0.89	Sau	binary	gene	fluoroquinolones	drug_class
0.9	Esp.	binary	protein	fluoroquinolones	drug_class
0.9	Kpn	binary	domain	fluoroquinolones	drug_class
0.91	Kpn	count	domain	fluoroquinolones	drug_class
0.92	Sau	binary	protein	fluoroquinolones	drug_class
0.93	Kpn	binary	protein	fluoroquinolones	drug_class
0.93	Kpn	count	protein	fluoroquinolones	drug_class
0.93	Sau	count	protein	fluoroquinolones	drug_class
0.94	Kpn	binary	gene	fluoroquinolones	drug_class
0.94	Kpn	binary	struct	fluoroquinolones	drug_class
0.62	Kpn	binary	domain	fosfomycin	drug
0.64	Kpn	count	protein	fosfomycin	drug
0.66	Kpn	binary	gene	fosfomycin	drug
0.67	Kpn	count	domain	fosfomycin	drug
0.7	Kpn	count	gene	fosfomycin	drug
0.71	Kpn	binary	protein	fosfomycin	drug
0.73	Kpn	binary	struct	fosfomycin	drug
0.86	Sau	binary	struct	fusidane	drug_class
0.87	Sau	binary	gene	fusidane	drug_class
0.88	Sau	count	gene	fusidane	drug_class
0.89	Sau	count	domain	fusidane	drug_class
0.91	Sau	binary	domain	fusidane	drug_class
0.92	Sau	binary	protein	fusidane	drug_class
0.92	Sau	count	protein	fusidane	drug_class
0.86	Sau	binary	struct	fusidic_acid	drug
0.87	Sau	binary	gene	fusidic_acid	drug
0.88	Sau	count	gene	fusidic_acid	drug
0.89	Sau	count	domain	fusidic_acid	drug
0.91	Sau	binary	domain	fusidic_acid	drug
0.92	Sau	binary	protein	fusidic_acid	drug
0.92	Sau	count	protein	fusidic_acid	drug
0.78	Pae	binary	domain	gentamicin	drug
0.79	Pae	count	gene	gentamicin	drug
0.79	Pae	binary	struct	gentamicin	drug
0.81	Aba	binary	domain	gentamicin	drug
0.82	Pae	count	domain	gentamicin	drug
0.82	Pae	binary	gene	gentamicin	drug
0.83	Aba	binary	gene	gentamicin	drug
0.84	Aba	count	domain	gentamicin	drug
0.84	Aba	count	gene	gentamicin	drug
0.85	Esp.	binary	domain	gentamicin	drug
0.86	Aba	count	protein	gentamicin	drug
0.87	Aba	binary	protein	gentamicin	drug
0.87	Esp.	count	domain	gentamicin	drug
0.87	Esp.	count	gene	gentamicin	drug
0.87	Esp.	binary	protein	gentamicin	drug
0.87	Esp.	count	protein	gentamicin	drug
0.87	Esp.	binary	struct	gentamicin	drug
0.87	Kpn	binary	gene	gentamicin	drug
0.87	Kpn	count	gene	gentamicin	drug
0.87	Kpn	binary	struct	gentamicin	drug
0.88	Aba	binary	struct	gentamicin	drug
0.88	Kpn	count	protein	gentamicin	drug
0.89	Efa	binary	domain	gentamicin	drug
0.89	Efa	binary	gene	gentamicin	drug
0.89	Efa	count	gene	gentamicin	drug
0.89	Efa	binary	protein	gentamicin	drug
0.89	Efa	count	protein	gentamicin	drug
0.89	Kpn	binary	protein	gentamicin	drug
0.9	Esp.	binary	gene	gentamicin	drug
0.92	Efa	count	domain	gentamicin	drug
0.92	Efa	binary	struct	gentamicin	drug
0.92	Kpn	binary	domain	gentamicin	drug
0.93	Kpn	count	domain	gentamicin	drug
0.97	Sau	binary	gene	gentamicin	drug
0.97	Sau	count	gene	gentamicin	drug
0.97	Sau	binary	protein	gentamicin	drug
0.97	Sau	count	protein	gentamicin	drug
0.97	Sau	binary	struct	gentamicin	drug
0.98	Sau	binary	domain	gentamicin	drug
0.98	Sau	count	domain	gentamicin	drug
0.88	Efa	binary	struct	glycopeptides	drug_class
0.94	Efa	binary	gene	glycopeptides	drug_class
0.94	Efa	count	gene	glycopeptides	drug_class
0.95	Efa	count	protein	glycopeptides	drug_class
0.96	Efa	binary	domain	glycopeptides	drug_class
0.97	Efa	binary	protein	glycopeptides	drug_class
0.99	Efa	count	domain	glycopeptides	drug_class
1	Sau	binary	domain	glycopeptides	drug_class
1	Sau	count	domain	glycopeptides	drug_class
1	Sau	binary	gene	glycopeptides	drug_class
1	Sau	count	gene	glycopeptides	drug_class
1	Sau	binary	protein	glycopeptides	drug_class
1	Sau	count	protein	glycopeptides	drug_class
1	Sau	binary	struct	glycopeptides	drug_class
0.55	Esp.	binary	struct	imipenem	drug
0.59	Esp.	count	gene	imipenem	drug
0.64	Esp.	binary	gene	imipenem	drug
0.69	Esp.	binary	domain	imipenem	drug
0.69	Esp.	binary	protein	imipenem	drug
0.69	Esp.	count	protein	imipenem	drug
0.77	Pae	count	domain	imipenem	drug
0.77	Pae	binary	gene	imipenem	drug
0.78	Esp.	count	domain	imipenem	drug
0.78	Pae	binary	struct	imipenem	drug
0.81	Pae	count	gene	imipenem	drug
0.82	Pae	binary	domain	imipenem	drug
0.91	Aba	count	gene	imipenem	drug
0.92	Aba	binary	domain	imipenem	drug
0.92	Aba	count	domain	imipenem	drug
0.92	Aba	binary	gene	imipenem	drug
0.92	Kpn	count	domain	imipenem	drug
0.93	Kpn	binary	domain	imipenem	drug
0.93	Kpn	count	gene	imipenem	drug
0.93	Kpn	count	protein	imipenem	drug
0.93	Kpn	binary	struct	imipenem	drug
0.94	Kpn	binary	gene	imipenem	drug
0.94	Kpn	binary	protein	imipenem	drug
1	Sau	binary	domain	kanamycin	drug
1	Sau	count	domain	kanamycin	drug
1	Sau	binary	gene	kanamycin	drug
1	Sau	count	gene	kanamycin	drug
1	Sau	binary	protein	kanamycin	drug
1	Sau	count	protein	kanamycin	drug
1	Sau	binary	struct	kanamycin	drug
0.71	Pae	count	domain	levofloxacin	drug
0.75	Esp.	binary	domain	levofloxacin	drug
0.75	Esp.	binary	struct	levofloxacin	drug
0.76	Pae	binary	gene	levofloxacin	drug
0.78	Pae	binary	domain	levofloxacin	drug
0.78	Pae	binary	struct	levofloxacin	drug
0.79	Esp.	binary	gene	levofloxacin	drug
0.79	Esp.	count	gene	levofloxacin	drug
0.79	Esp.	binary	protein	levofloxacin	drug
0.79	Esp.	count	protein	levofloxacin	drug
0.79	Pae	count	gene	levofloxacin	drug
0.83	Esp.	count	domain	levofloxacin	drug
0.84	Aba	count	gene	levofloxacin	drug
0.84	Sau	binary	domain	levofloxacin	drug
0.84	Sau	count	protein	levofloxacin	drug
0.85	Aba	count	domain	levofloxacin	drug
0.85	Aba	binary	struct	levofloxacin	drug
0.87	Aba	binary	gene	levofloxacin	drug
0.88	Aba	binary	domain	levofloxacin	drug
0.88	Sau	binary	protein	levofloxacin	drug
0.89	Aba	count	protein	levofloxacin	drug
0.89	Kpn	binary	gene	levofloxacin	drug
0.9	Aba	binary	protein	levofloxacin	drug
0.9	Kpn	count	gene	levofloxacin	drug
0.91	Kpn	binary	domain	levofloxacin	drug
0.92	Kpn	binary	struct	levofloxacin	drug
0.92	Sau	count	domain	levofloxacin	drug
0.93	Kpn	count	domain	levofloxacin	drug
0.93	Kpn	binary	protein	levofloxacin	drug
0.93	Kpn	count	protein	levofloxacin	drug
0.87	Sau	binary	gene	lincosamides	drug_class
0.88	Sau	count	gene	lincosamides	drug_class
0.89	Sau	count	protein	lincosamides	drug_class
0.9	Sau	binary	protein	lincosamides	drug_class
0.91	Sau	binary	struct	lincosamides	drug_class
0.93	Sau	binary	domain	lincosamides	drug_class
0.93	Sau	count	domain	lincosamides	drug_class
0.82	Efa	binary	struct	linezolid	drug
0.86	Efa	binary	domain	linezolid	drug
0.89	Efa	binary	gene	linezolid	drug
0.9	Efa	binary	protein	linezolid	drug
0.92	Efa	count	gene	linezolid	drug
0.92	Efa	count	protein	linezolid	drug
0.95	Efa	count	domain	linezolid	drug
0.88	Efa	binary	domain	lipopeptides	drug_class
0.94	Efa	count	domain	lipopeptides	drug_class
0.97	Efa	binary	gene	lipopeptides	drug_class
0.97	Efa	count	gene	lipopeptides	drug_class
0.97	Efa	binary	protein	lipopeptides	drug_class
0.97	Efa	count	protein	lipopeptides	drug_class
0.97	Efa	binary	struct	lipopeptides	drug_class
0.83	Sau	binary	struct	macrolides	drug_class
0.89	Sau	count	gene	macrolides	drug_class
0.91	Efa	binary	domain	macrolides	drug_class
0.91	Efa	count	domain	macrolides	drug_class
0.91	Efa	binary	gene	macrolides	drug_class
0.91	Efa	count	gene	macrolides	drug_class
0.91	Efa	binary	protein	macrolides	drug_class
0.91	Efa	count	protein	macrolides	drug_class
0.91	Sau	binary	gene	macrolides	drug_class
0.91	Sau	count	protein	macrolides	drug_class
0.92	Sau	binary	protein	macrolides	drug_class
0.94	Sau	binary	domain	macrolides	drug_class
0.95	Sau	count	domain	macrolides	drug_class
1	Efa	binary	struct	macrolides	drug_class
0.56	Pae	count	domain	meropenem	drug
0.6	Pae	binary	domain	meropenem	drug
0.72	Pae	binary	gene	meropenem	drug
0.72	Pae	count	gene	meropenem	drug
0.74	Esp.	count	domain	meropenem	drug
0.74	Esp.	binary	gene	meropenem	drug
0.74	Esp.	count	gene	meropenem	drug
0.74	Esp.	binary	protein	meropenem	drug
0.74	Esp.	count	protein	meropenem	drug
0.75	Esp.	binary	domain	meropenem	drug
0.78	Esp.	binary	struct	meropenem	drug
0.85	Aba	binary	struct	meropenem	drug
0.87	Aba	binary	gene	meropenem	drug
0.88	Aba	binary	domain	meropenem	drug
0.88	Aba	count	gene	meropenem	drug
0.89	Aba	count	domain	meropenem	drug
0.9	Kpn	binary	struct	meropenem	drug
0.91	Aba	binary	protein	meropenem	drug
0.91	Kpn	binary	gene	meropenem	drug
0.91	Kpn	count	gene	meropenem	drug
0.92	Aba	count	protein	meropenem	drug
0.92	Kpn	count	domain	meropenem	drug
0.92	Kpn	binary	protein	meropenem	drug
0.92	Kpn	count	protein	meropenem	drug
0.93	Kpn	binary	domain	meropenem	drug
0.97	Sau	binary	struct	methicillin	drug
0.98	Sau	binary	gene	methicillin	drug
0.98	Sau	count	gene	methicillin	drug
0.98	Sau	count	protein	methicillin	drug
0.99	Sau	binary	domain	methicillin	drug
0.99	Sau	count	domain	methicillin	drug
0.99	Sau	binary	protein	methicillin	drug
0.43	Aba	binary	domain	minocycline	drug
0.43	Aba	binary	struct	minocycline	drug
0.45	Aba	count	domain	minocycline	drug
0.45	Aba	binary	gene	minocycline	drug
0.67	Aba	count	protein	minocycline	drug
0.68	Kpn	binary	struct	minocycline	drug
0.74	Kpn	binary	gene	minocycline	drug
0.83	Kpn	binary	domain	minocycline	drug
0.83	Kpn	count	domain	minocycline	drug
0.83	Kpn	count	gene	minocycline	drug
0.83	Kpn	binary	protein	minocycline	drug
0.83	Kpn	count	protein	minocycline	drug
0.55	Pae	count	gene	monobactams	drug_class
0.58	Pae	count	domain	monobactams	drug_class
0.61	Pae	binary	gene	monobactams	drug_class
0.61	Pae	binary	struct	monobactams	drug_class
0.65	Pae	binary	domain	monobactams	drug_class
0.67	Pae	binary	protein	monobactams	drug_class
0.69	Pae	count	protein	monobactams	drug_class
0.77	Kpn	binary	struct	monobactams	drug_class
0.78	Kpn	binary	domain	monobactams	drug_class
0.8	Kpn	count	domain	monobactams	drug_class
0.81	Kpn	binary	gene	monobactams	drug_class
0.81	Kpn	count	gene	monobactams	drug_class
0.81	Kpn	binary	protein	monobactams	drug_class
0.81	Kpn	count	protein	monobactams	drug_class
0.54	Kpn	count	gene	moxifloxacin	drug
0.61	Kpn	binary	protein	moxifloxacin	drug
0.61	Kpn	binary	struct	moxifloxacin	drug
0.64	Kpn	count	protein	moxifloxacin	drug
0.67	Kpn	binary	gene	moxifloxacin	drug
0.69	Aba	count	domain	moxifloxacin	drug
0.69	Aba	count	gene	moxifloxacin	drug
0.73	Kpn	binary	domain	moxifloxacin	drug
0.77	Aba	binary	struct	moxifloxacin	drug
0.78	Kpn	count	domain	moxifloxacin	drug
0.82	Aba	binary	gene	moxifloxacin	drug
0.82	Aba	binary	protein	moxifloxacin	drug
0.82	Aba	count	protein	moxifloxacin	drug
0.87	Aba	binary	domain	moxifloxacin	drug
0.65	Sau	binary	gene	mupirocin	drug
0.65	Sau	count	gene	mupirocin	drug
0.83	Sau	count	domain	mupirocin	drug
0.84	Sau	binary	domain	mupirocin	drug
0.85	Sau	binary	protein	mupirocin	drug
0.85	Sau	count	protein	mupirocin	drug
0.69	Kpn	binary	domain	nalidixic_acid	drug
0.69	Kpn	binary	gene	nalidixic_acid	drug
0.69	Kpn	count	gene	nalidixic_acid	drug
0.72	Kpn	binary	protein	nalidixic_acid	drug
0.72	Kpn	binary	struct	nalidixic_acid	drug
0.73	Kpn	count	domain	nalidixic_acid	drug
0.76	Kpn	count	protein	nalidixic_acid	drug
0.78	Kpn	binary	struct	nitrofuran_derivatives	drug_class
0.79	Kpn	binary	gene	nitrofuran_derivatives	drug_class
0.79	Kpn	count	gene	nitrofuran_derivatives	drug_class
0.79	Kpn	binary	protein	nitrofuran_derivatives	drug_class
0.8	Kpn	binary	domain	nitrofuran_derivatives	drug_class
0.8	Kpn	count	domain	nitrofuran_derivatives	drug_class
0.81	Kpn	count	protein	nitrofuran_derivatives	drug_class
0.78	Kpn	binary	struct	nitrofurantoin	drug
0.79	Kpn	binary	gene	nitrofurantoin	drug
0.79	Kpn	count	gene	nitrofurantoin	drug
0.79	Kpn	binary	protein	nitrofurantoin	drug
0.8	Kpn	binary	domain	nitrofurantoin	drug
0.8	Kpn	count	domain	nitrofurantoin	drug
0.81	Kpn	count	protein	nitrofurantoin	drug
0.9	Kpn	binary	domain	norfloxacin	drug
0.9	Kpn	count	domain	norfloxacin	drug
0.9	Kpn	binary	gene	norfloxacin	drug
0.9	Kpn	count	protein	norfloxacin	drug
0.9	Kpn	binary	struct	norfloxacin	drug
0.95	Kpn	count	gene	norfloxacin	drug
0.95	Kpn	binary	protein	norfloxacin	drug
0.91	Sau	count	domain	oxacillin	drug
0.91	Sau	count	protein	oxacillin	drug
0.92	Sau	binary	protein	oxacillin	drug
0.94	Sau	binary	domain	oxacillin	drug
0.96	Sau	count	gene	oxacillin	drug
0.96	Sau	binary	struct	oxacillin	drug
0.97	Sau	binary	gene	oxacillin	drug
0.89	Efa	binary	domain	oxazolidinones	drug_class
0.95	Efa	binary	gene	oxazolidinones	drug_class
0.95	Efa	count	gene	oxazolidinones	drug_class
0.95	Efa	binary	protein	oxazolidinones	drug_class
0.95	Efa	count	protein	oxazolidinones	drug_class
0.95	Efa	binary	struct	oxazolidinones	drug_class
0.98	Efa	count	domain	oxazolidinones	drug_class
0.66	Sau	binary	struct	penicillin	drug
0.77	Sau	count	protein	penicillin	drug
0.84	Sau	binary	gene	penicillin	drug
0.84	Sau	binary	protein	penicillin	drug
0.86	Sau	count	gene	penicillin	drug
0.88	Sau	count	domain	penicillin	drug
0.95	Sau	binary	domain	penicillin	drug
0.5	Aba	count	domain	penicillins	drug_class
0.77	Sau	binary	struct	penicillins	drug_class
0.83	Sau	binary	gene	penicillins	drug_class
0.83	Sau	count	gene	penicillins	drug_class
0.85	Pae	count	protein	penicillins	drug_class
0.86	Pae	binary	domain	penicillins	drug_class
0.86	Sau	count	protein	penicillins	drug_class
0.88	Pae	binary	protein	penicillins	drug_class
0.88	Pae	binary	struct	penicillins	drug_class
0.88	Sau	count	domain	penicillins	drug_class
0.88	Sau	binary	protein	penicillins	drug_class
0.89	Pae	count	gene	penicillins	drug_class
0.89	Sau	binary	domain	penicillins	drug_class
0.9	Pae	count	domain	penicillins	drug_class
0.9	Pae	binary	gene	penicillins	drug_class
0.7	Pae	binary	gene	penicillins_beta_lactamase_inhibitor	drug_class
0.71	Pae	binary	domain	penicillins_beta_lactamase_inhibitor	drug_class
0.71	Pae	count	protein	penicillins_beta_lactamase_inhibitor	drug_class
0.73	Pae	count	gene	penicillins_beta_lactamase_inhibitor	drug_class
0.74	Pae	count	domain	penicillins_beta_lactamase_inhibitor	drug_class
0.79	Pae	binary	struct	penicillins_beta_lactamase_inhibitor	drug_class
0.87	Aba	count	domain	penicillins_beta_lactamase_inhibitor	drug_class
0.88	Aba	binary	protein	penicillins_beta_lactamase_inhibitor	drug_class
0.88	Aba	binary	struct	penicillins_beta_lactamase_inhibitor	drug_class
0.89	Aba	count	protein	penicillins_beta_lactamase_inhibitor	drug_class
0.9	Aba	binary	domain	penicillins_beta_lactamase_inhibitor	drug_class
0.9	Aba	count	gene	penicillins_beta_lactamase_inhibitor	drug_class
0.91	Aba	binary	gene	penicillins_beta_lactamase_inhibitor	drug_class
0.62	Kpn	binary	domain	phosphonic_acid_antibacterial	drug_class
0.64	Kpn	count	protein	phosphonic_acid_antibacterial	drug_class
0.66	Kpn	binary	gene	phosphonic_acid_antibacterial	drug_class
0.67	Kpn	count	domain	phosphonic_acid_antibacterial	drug_class
0.7	Kpn	count	gene	phosphonic_acid_antibacterial	drug_class
0.71	Kpn	binary	protein	phosphonic_acid_antibacterial	drug_class
0.73	Kpn	binary	struct	phosphonic_acid_antibacterial	drug_class
0.54	Pae	binary	gene	piperacillin	drug
0.57	Pae	count	gene	piperacillin	drug
0.62	Pae	count	domain	piperacillin	drug
0.71	Pae	binary	struct	piperacillin	drug
0.63	Esp.	binary	domain	piperacillin_tazobactam	drug
0.63	Esp.	binary	protein	piperacillin_tazobactam	drug
0.63	Esp.	count	protein	piperacillin_tazobactam	drug
0.63	Esp.	binary	struct	piperacillin_tazobactam	drug
0.71	Esp.	binary	gene	piperacillin_tazobactam	drug
0.71	Esp.	count	gene	piperacillin_tazobactam	drug
0.73	Pae	binary	domain	piperacillin_tazobactam	drug
0.73	Pae	count	domain	piperacillin_tazobactam	drug
0.8	Pae	count	gene	piperacillin_tazobactam	drug
0.8	Pae	binary	struct	piperacillin_tazobactam	drug
0.82	Pae	binary	protein	piperacillin_tazobactam	drug
0.82	Pae	count	protein	piperacillin_tazobactam	drug
0.85	Aba	binary	domain	piperacillin_tazobactam	drug
0.85	Aba	count	domain	piperacillin_tazobactam	drug
0.85	Aba	binary	gene	piperacillin_tazobactam	drug
0.85	Aba	count	gene	piperacillin_tazobactam	drug
0.85	Aba	binary	protein	piperacillin_tazobactam	drug
0.85	Aba	count	protein	piperacillin_tazobactam	drug
0.85	Aba	binary	struct	piperacillin_tazobactam	drug
0.86	Pae	binary	gene	piperacillin_tazobactam	drug
0.67	Kpn	binary	domain	polymyxin	drug_class
0.69	Kpn	count	domain	polymyxin	drug_class
0.7	Aba	binary	gene	polymyxin	drug_class
0.7	Aba	count	gene	polymyxin	drug_class
0.7	Aba	count	protein	polymyxin	drug_class
0.71	Kpn	binary	protein	polymyxin	drug_class
0.72	Kpn	count	gene	polymyxin	drug_class
0.74	Kpn	binary	gene	polymyxin	drug_class
0.74	Kpn	binary	struct	polymyxin	drug_class
0.75	Kpn	count	protein	polymyxin	drug_class
0.79	Aba	binary	domain	polymyxin	drug_class
0.79	Aba	binary	protein	polymyxin	drug_class
0.69	Kpn	binary	domain	quinolones	drug_class
0.69	Kpn	binary	gene	quinolones	drug_class
0.69	Kpn	count	gene	quinolones	drug_class
0.72	Kpn	binary	protein	quinolones	drug_class
0.72	Kpn	binary	struct	quinolones	drug_class
0.73	Kpn	count	domain	quinolones	drug_class
0.76	Kpn	count	protein	quinolones	drug_class
0.5	Sau	binary	gene	rifampin	drug
0.5	Sau	binary	protein	rifampin	drug
0.5	Sau	count	protein	rifampin	drug
0.58	Sau	count	domain	rifampin	drug
0.5	Sau	binary	gene	rifamycins	drug_class
0.5	Sau	binary	protein	rifamycins	drug_class
0.5	Sau	count	protein	rifamycins	drug_class
0.58	Sau	count	domain	rifamycins	drug_class
0.97	Efa	binary	gene	streptomycin	drug
0.97	Efa	binary	protein	streptomycin	drug
0.97	Efa	count	protein	streptomycin	drug
1	Efa	binary	domain	streptomycin	drug
1	Efa	count	domain	streptomycin	drug
1	Efa	count	gene	streptomycin	drug
1	Efa	binary	struct	streptomycin	drug
1	Kpn	binary	domain	streptomycin	drug
1	Kpn	count	domain	streptomycin	drug
1	Kpn	binary	gene	streptomycin	drug
1	Kpn	count	gene	streptomycin	drug
1	Kpn	binary	protein	streptomycin	drug
1	Kpn	count	protein	streptomycin	drug
1	Kpn	binary	struct	streptomycin	drug
0.83	Efa	binary	domain	synercid	drug
0.83	Efa	count	domain	synercid	drug
0.83	Efa	binary	gene	synercid	drug
0.83	Efa	count	gene	synercid	drug
0.83	Efa	binary	protein	synercid	drug
0.83	Efa	count	protein	synercid	drug
0.83	Efa	binary	struct	synercid	drug
0.61	Efa	binary	gene	tedizolid	drug
0.61	Efa	count	gene	tedizolid	drug
0.61	Efa	count	protein	tedizolid	drug
0.61	Efa	binary	struct	tedizolid	drug
0.75	Efa	count	domain	tedizolid	drug
0.76	Efa	binary	protein	tedizolid	drug
1	Efa	binary	domain	tedizolid	drug
0.95	Efa	binary	gene	teicoplanin	drug
1	Efa	binary	domain	teicoplanin	drug
1	Efa	count	domain	teicoplanin	drug
1	Efa	count	gene	teicoplanin	drug
1	Efa	binary	protein	teicoplanin	drug
1	Efa	count	protein	teicoplanin	drug
1	Efa	binary	struct	teicoplanin	drug
0.73	Esp.	count	domain	tetracycline	drug
0.73	Esp.	binary	gene	tetracycline	drug
0.73	Esp.	count	gene	tetracycline	drug
0.73	Esp.	binary	protein	tetracycline	drug
0.76	Kpn	binary	gene	tetracycline	drug
0.76	Kpn	count	gene	tetracycline	drug
0.78	Kpn	binary	struct	tetracycline	drug
0.79	Kpn	count	domain	tetracycline	drug
0.79	Kpn	binary	protein	tetracycline	drug
0.79	Kpn	count	protein	tetracycline	drug
0.8	Esp.	binary	struct	tetracycline	drug
0.81	Kpn	binary	domain	tetracycline	drug
0.86	Sau	binary	struct	tetracycline	drug
0.87	Esp.	binary	domain	tetracycline	drug
0.87	Esp.	count	protein	tetracycline	drug
0.89	Sau	binary	domain	tetracycline	drug
0.89	Sau	binary	gene	tetracycline	drug
0.89	Sau	count	gene	tetracycline	drug
0.91	Sau	count	protein	tetracycline	drug
0.92	Sau	count	domain	tetracycline	drug
0.93	Sau	binary	protein	tetracycline	drug
0.94	Aba	count	domain	tetracycline	drug
0.94	Aba	binary	gene	tetracycline	drug
0.94	Aba	count	gene	tetracycline	drug
0.94	Aba	binary	protein	tetracycline	drug
0.95	Aba	binary	struct	tetracycline	drug
0.96	Aba	binary	domain	tetracycline	drug
0.97	Aba	count	protein	tetracycline	drug
0.5	Esp.	count	domain	tetracyclines	drug_class
0.65	Esp.	binary	struct	tetracyclines	drug_class
0.68	Esp.	binary	domain	tetracyclines	drug_class
0.68	Esp.	binary	gene	tetracyclines	drug_class
0.68	Esp.	count	gene	tetracyclines	drug_class
0.72	Kpn	binary	domain	tetracyclines	drug_class
0.73	Kpn	count	domain	tetracyclines	drug_class
0.74	Esp.	count	protein	tetracyclines	drug_class
0.76	Kpn	binary	protein	tetracyclines	drug_class
0.76	Kpn	count	protein	tetracyclines	drug_class
0.79	Kpn	binary	gene	tetracyclines	drug_class
0.79	Kpn	count	gene	tetracyclines	drug_class
0.79	Kpn	binary	struct	tetracyclines	drug_class
0.84	Aba	binary	gene	tetracyclines	drug_class
0.84	Efa	binary	domain	tetracyclines	drug_class
0.85	Sau	binary	struct	tetracyclines	drug_class
0.86	Aba	count	gene	tetracyclines	drug_class
0.86	Aba	binary	struct	tetracyclines	drug_class
0.86	Sau	count	gene	tetracyclines	drug_class
0.88	Aba	binary	domain	tetracyclines	drug_class
0.88	Sau	binary	gene	tetracyclines	drug_class
0.89	Aba	count	domain	tetracyclines	drug_class
0.89	Sau	binary	domain	tetracyclines	drug_class
0.9	Aba	count	protein	tetracyclines	drug_class
0.9	Efa	count	domain	tetracyclines	drug_class
0.9	Efa	binary	gene	tetracyclines	drug_class
0.9	Efa	count	gene	tetracyclines	drug_class
0.9	Sau	count	domain	tetracyclines	drug_class
0.91	Sau	binary	protein	tetracyclines	drug_class
0.91	Sau	count	protein	tetracyclines	drug_class
0.92	Aba	binary	protein	tetracyclines	drug_class
0.93	Efa	binary	protein	tetracyclines	drug_class
0.93	Efa	count	protein	tetracyclines	drug_class
0.93	Efa	binary	struct	tetracyclines	drug_class
0.58	Esp.	count	domain	tigecycline	drug
0.58	Esp.	count	protein	tigecycline	drug
0.58	Esp.	binary	struct	tigecycline	drug
0.62	Esp.	binary	gene	tigecycline	drug
0.62	Esp.	count	gene	tigecycline	drug
0.67	Esp.	binary	domain	tigecycline	drug
0.67	Esp.	binary	protein	tigecycline	drug
0.71	Kpn	binary	domain	tigecycline	drug
0.71	Kpn	count	domain	tigecycline	drug
0.73	Kpn	binary	struct	tigecycline	drug
0.74	Kpn	binary	gene	tigecycline	drug
0.76	Kpn	count	gene	tigecycline	drug
0.78	Kpn	binary	protein	tigecycline	drug
0.79	Kpn	count	protein	tigecycline	drug
1	Sau	binary	domain	tigecycline	drug
1	Sau	count	domain	tigecycline	drug
1	Sau	binary	gene	tigecycline	drug
1	Sau	count	gene	tigecycline	drug
1	Sau	binary	protein	tigecycline	drug
1	Sau	count	protein	tigecycline	drug
1	Sau	binary	struct	tigecycline	drug
0.82	Esp.	count	domain	tobramycin	drug
0.83	Esp.	binary	protein	tobramycin	drug
0.83	Esp.	count	protein	tobramycin	drug
0.84	Kpn	binary	struct	tobramycin	drug
0.85	Esp.	binary	gene	tobramycin	drug
0.85	Esp.	count	gene	tobramycin	drug
0.85	Esp.	binary	struct	tobramycin	drug
0.85	Kpn	count	gene	tobramycin	drug
0.86	Aba	count	protein	tobramycin	drug
0.86	Kpn	binary	gene	tobramycin	drug
0.86	Pae	binary	domain	tobramycin	drug
0.87	Pae	count	protein	tobramycin	drug
0.88	Esp.	binary	domain	tobramycin	drug
0.88	Kpn	binary	domain	tobramycin	drug
0.88	Kpn	binary	protein	tobramycin	drug
0.88	Kpn	count	protein	tobramycin	drug
0.88	Pae	count	domain	tobramycin	drug
0.88	Pae	binary	struct	tobramycin	drug
0.89	Aba	count	domain	tobramycin	drug
0.89	Kpn	count	domain	tobramycin	drug
0.89	Pae	binary	protein	tobramycin	drug
0.9	Aba	binary	domain	tobramycin	drug
0.9	Aba	binary	gene	tobramycin	drug
0.9	Aba	count	gene	tobramycin	drug
0.9	Aba	binary	protein	tobramycin	drug
0.9	Aba	binary	struct	tobramycin	drug
0.9	Pae	binary	gene	tobramycin	drug
0.91	Pae	count	gene	tobramycin	drug
0.91	Sau	binary	domain	tobramycin	drug
0.91	Sau	count	domain	tobramycin	drug
0.91	Sau	binary	gene	tobramycin	drug
0.91	Sau	count	gene	tobramycin	drug
0.91	Sau	binary	protein	tobramycin	drug
0.91	Sau	count	protein	tobramycin	drug
0.91	Sau	binary	struct	tobramycin	drug
0.67	Sau	binary	protein	trimethoprim	drug
0.67	Sau	count	protein	trimethoprim	drug
0.73	Esp.	binary	struct	trimethoprim	drug
0.74	Sau	count	domain	trimethoprim	drug
0.85	Esp.	binary	protein	trimethoprim	drug
0.85	Esp.	count	protein	trimethoprim	drug
0.85	Kpn	count	gene	trimethoprim	drug
0.85	Kpn	binary	protein	trimethoprim	drug
0.85	Kpn	count	protein	trimethoprim	drug
0.85	Kpn	binary	struct	trimethoprim	drug
0.86	Kpn	binary	domain	trimethoprim	drug
0.86	Kpn	binary	gene	trimethoprim	drug
0.87	Kpn	count	domain	trimethoprim	drug
0.9	Esp.	binary	domain	trimethoprim	drug
0.9	Esp.	count	domain	trimethoprim	drug
0.9	Esp.	binary	gene	trimethoprim	drug
0.9	Esp.	count	gene	trimethoprim	drug
0.67	Sau	binary	protein	trimethoprim_derivatives	drug_class
0.67	Sau	count	protein	trimethoprim_derivatives	drug_class
0.73	Esp.	binary	struct	trimethoprim_derivatives	drug_class
0.74	Sau	count	domain	trimethoprim_derivatives	drug_class
0.85	Esp.	binary	protein	trimethoprim_derivatives	drug_class
0.85	Esp.	count	protein	trimethoprim_derivatives	drug_class
0.85	Kpn	count	gene	trimethoprim_derivatives	drug_class
0.85	Kpn	binary	protein	trimethoprim_derivatives	drug_class
0.85	Kpn	count	protein	trimethoprim_derivatives	drug_class
0.85	Kpn	binary	struct	trimethoprim_derivatives	drug_class
0.86	Kpn	binary	domain	trimethoprim_derivatives	drug_class
0.86	Kpn	binary	gene	trimethoprim_derivatives	drug_class
0.87	Kpn	count	domain	trimethoprim_derivatives	drug_class
0.9	Esp.	binary	domain	trimethoprim_derivatives	drug_class
0.9	Esp.	count	domain	trimethoprim_derivatives	drug_class
0.9	Esp.	binary	gene	trimethoprim_derivatives	drug_class
0.9	Esp.	count	gene	trimethoprim_derivatives	drug_class
0.8	Aba	count	gene	trimethoprim_sulfamethoxazole	drug
0.81	Aba	binary	protein	trimethoprim_sulfamethoxazole	drug
0.81	Esp.	count	gene	trimethoprim_sulfamethoxazole	drug
0.82	Aba	binary	gene	trimethoprim_sulfamethoxazole	drug
0.82	Aba	count	protein	trimethoprim_sulfamethoxazole	drug
0.83	Aba	binary	struct	trimethoprim_sulfamethoxazole	drug
0.84	Esp.	binary	gene	trimethoprim_sulfamethoxazole	drug
0.84	Esp.	binary	protein	trimethoprim_sulfamethoxazole	drug
0.84	Esp.	count	protein	trimethoprim_sulfamethoxazole	drug
0.84	Esp.	binary	struct	trimethoprim_sulfamethoxazole	drug
0.84	Sau	binary	gene	trimethoprim_sulfamethoxazole	drug
0.84	Sau	binary	struct	trimethoprim_sulfamethoxazole	drug
0.85	Aba	binary	domain	trimethoprim_sulfamethoxazole	drug
0.86	Aba	count	domain	trimethoprim_sulfamethoxazole	drug
0.86	Kpn	binary	struct	trimethoprim_sulfamethoxazole	drug
0.87	Kpn	binary	gene	trimethoprim_sulfamethoxazole	drug
0.87	Kpn	count	gene	trimethoprim_sulfamethoxazole	drug
0.87	Sau	binary	domain	trimethoprim_sulfamethoxazole	drug
0.87	Sau	count	gene	trimethoprim_sulfamethoxazole	drug
0.88	Esp.	binary	domain	trimethoprim_sulfamethoxazole	drug
0.88	Esp.	count	domain	trimethoprim_sulfamethoxazole	drug
0.88	Kpn	binary	protein	trimethoprim_sulfamethoxazole	drug
0.89	Kpn	count	domain	trimethoprim_sulfamethoxazole	drug
0.89	Kpn	count	protein	trimethoprim_sulfamethoxazole	drug
0.89	Sau	binary	protein	trimethoprim_sulfamethoxazole	drug
0.89	Sau	count	protein	trimethoprim_sulfamethoxazole	drug
0.9	Kpn	binary	domain	trimethoprim_sulfamethoxazole	drug
0.9	Sau	count	domain	trimethoprim_sulfamethoxazole	drug
0.81	Esp.	count	gene	trimethoprim_sulfonamides	drug_class
0.84	Esp.	binary	gene	trimethoprim_sulfonamides	drug_class
0.84	Esp.	binary	protein	trimethoprim_sulfonamides	drug_class
0.84	Esp.	count	protein	trimethoprim_sulfonamides	drug_class
0.84	Esp.	binary	struct	trimethoprim_sulfonamides	drug_class
0.84	Sau	binary	gene	trimethoprim_sulfonamides	drug_class
0.84	Sau	binary	struct	trimethoprim_sulfonamides	drug_class
0.85	Aba	count	protein	trimethoprim_sulfonamides	drug_class
0.86	Kpn	binary	struct	trimethoprim_sulfonamides	drug_class
0.87	Aba	binary	protein	trimethoprim_sulfonamides	drug_class
0.87	Kpn	binary	gene	trimethoprim_sulfonamides	drug_class
0.87	Kpn	count	gene	trimethoprim_sulfonamides	drug_class
0.87	Sau	binary	domain	trimethoprim_sulfonamides	drug_class
0.87	Sau	count	gene	trimethoprim_sulfonamides	drug_class
0.88	Aba	count	domain	trimethoprim_sulfonamides	drug_class
0.88	Aba	binary	gene	trimethoprim_sulfonamides	drug_class
0.88	Aba	count	gene	trimethoprim_sulfonamides	drug_class
0.88	Aba	binary	struct	trimethoprim_sulfonamides	drug_class
0.88	Esp.	binary	domain	trimethoprim_sulfonamides	drug_class
0.88	Esp.	count	domain	trimethoprim_sulfonamides	drug_class
0.88	Kpn	binary	protein	trimethoprim_sulfonamides	drug_class
0.89	Kpn	count	domain	trimethoprim_sulfonamides	drug_class
0.89	Kpn	count	protein	trimethoprim_sulfonamides	drug_class
0.89	Sau	binary	protein	trimethoprim_sulfonamides	drug_class
0.89	Sau	count	protein	trimethoprim_sulfonamides	drug_class
0.9	Aba	binary	domain	trimethoprim_sulfonamides	drug_class
0.9	Kpn	binary	domain	trimethoprim_sulfonamides	drug_class
0.9	Sau	count	domain	trimethoprim_sulfonamides	drug_class
0.85	Efa	binary	struct	vancomycin	drug
0.92	Efa	binary	domain	vancomycin	drug
0.94	Efa	count	protein	vancomycin	drug
0.95	Efa	binary	gene	vancomycin	drug
0.95	Efa	count	gene	vancomycin	drug
0.96	Efa	binary	protein	vancomycin	drug
0.98	Efa	count	domain	vancomycin	drug
1	Sau	binary	domain	vancomycin	drug
1	Sau	count	domain	vancomycin	drug
1	Sau	binary	gene	vancomycin	drug
1	Sau	count	gene	vancomycin	drug
1	Sau	binary	protein	vancomycin	drug
1	Sau	count	protein	vancomycin	drug
1	Sau	binary	struct	vancomycin	drug

## Sheet: TableS4-Geographic_holdouts
nmcc	species	data	scale	drug_level	drug_or_drug_class	trained_country	tested_country	Cross_test
NA	Kpn	count	gene	drug_class	carbapenems	Ireland	Australia	TRUE
NA	Kpn	count	gene	drug	cefoxitin	Ireland	Australia	TRUE
NA	Kpn	count	gene	drug_class	trimethoprim_sulfonamides	Italy	Australia	TRUE
NA	Kpn	count	gene	drug	trimethoprim_sulfamethoxazole	Italy	Australia	TRUE
NA	Kpn	count	gene	drug_class	cephalosporins	Norway	Australia	TRUE
NA	Kpn	count	gene	drug	ceftazidime	Norway	Australia	TRUE
NA	Efa	count	gene	drug	vancomycin	Pakistan	Australia	TRUE
NA	Kpn	count	gene	drug_class	trimethoprim_sulfonamides	Pakistan	Australia	TRUE
NA	Kpn	count	gene	drug	cefazolin	Pakistan	Australia	TRUE
NA	Kpn	count	gene	drug	cefoxitin	Pakistan	Australia	TRUE
NA	Kpn	count	gene	drug	ceftazidime	Pakistan	Australia	TRUE
NA	Kpn	count	gene	drug	ceftriaxone	Pakistan	Australia	TRUE
NA	Kpn	count	gene	drug	trimethoprim_sulfamethoxazole	Pakistan	Australia	TRUE
NA	Kpn	count	gene	drug_class	trimethoprim_sulfonamides	Spain	Australia	TRUE
NA	Kpn	count	gene	drug_class	aminoglycosides	Thailand	Australia	TRUE
NA	Kpn	count	gene	drug_class	trimethoprim_derivatives	UK	Australia	TRUE
NA	Kpn	count	gene	drug	trimethoprim	UK	Australia	TRUE
NA	Kpn	count	gene	drug	trimethoprim_sulfamethoxazole	UK	Australia	TRUE
NA	Kpn	count	gene	drug_class	cephalosporins	USA	Australia	TRUE
NA	Kpn	count	gene	drug	cefazolin	USA	Australia	TRUE
NA	Kpn	count	gene	drug	cefoxitin	USA	Australia	TRUE
NA	Kpn	count	gene	drug	ciprofloxacin	USA	Australia	TRUE
NA	Kpn	count	gene	drug	tobramycin	USA	Australia	TRUE
0.98	Efa	count	gene	drug	vancomycin	UK	Australia	TRUE
0.9	Kpn	count	gene	drug	gentamicin	Barbados	Australia	TRUE
0.9	Kpn	count	gene	drug	trimethoprim_sulfamethoxazole	Malawi	Australia	TRUE
0.87	Kpn	count	gene	drug	ciprofloxacin	Norway	Australia	TRUE
0.83	Kpn	count	gene	drug_class	trimethoprim_sulfonamides	Malawi	Australia	TRUE
0.83	Kpn	count	gene	drug_class	fluoroquinolones	Norway	Australia	TRUE
0.77	Kpn	count	gene	drug	tobramycin	Ireland	Australia	TRUE
0.76	Kpn	count	gene	drug_class	cephalosporins	Barbados	Australia	TRUE
0.76	Kpn	count	gene	drug_class	fluoroquinolones	Barbados	Australia	TRUE
0.76	Kpn	count	gene	drug	ciprofloxacin	Barbados	Australia	TRUE
0.74	Kpn	count	gene	drug	cefepime	Thailand	Australia	TRUE
0.71	Kpn	count	gene	drug	ceftazidime	Barbados	Australia	TRUE
0.71	Kpn	count	gene	drug	ciprofloxacin	Malawi	Australia	TRUE
0.69	Kpn	count	gene	drug	cefazolin	Barbados	Australia	TRUE
0.69	Kpn	count	gene	drug	ceftriaxone	Barbados	Australia	TRUE
0.68	Kpn	count	gene	drug	cefepime	Barbados	Australia	TRUE
0.68	Kpn	count	gene	drug_class	fluoroquinolones	Malawi	Australia	TRUE
0.67	Kpn	count	gene	drug	ciprofloxacin	Thailand	Australia	TRUE
0.66	Kpn	count	gene	drug_class	fluoroquinolones	Thailand	Australia	TRUE
0.64	Kpn	count	gene	drug_class	aminoglycosides	Barbados	Australia	TRUE
0.64	Kpn	count	gene	drug_class	aminoglycosides	Ireland	Australia	TRUE
0.63	Kpn	count	gene	drug	amikacin	Ireland	Australia	TRUE
0.63	Kpn	count	gene	drug	gentamicin	Thailand	Australia	TRUE
0.63	Kpn	count	gene	drug	tobramycin	Thailand	Australia	TRUE
0.62	Kpn	count	gene	drug_class	carbapenems	Thailand	Australia	TRUE
0.61	Kpn	count	gene	drug	gentamicin	Malawi	Australia	TRUE
0.6	Kpn	count	gene	drug_class	aminoglycosides	Malawi	Australia	TRUE
0.59	Kpn	count	gene	drug_class	trimethoprim_sulfonamides	India	Australia	TRUE
0.59	Kpn	count	gene	drug	trimethoprim_sulfamethoxazole	India	Australia	TRUE
0.58	Kpn	count	gene	drug	gentamicin	Italy	Australia	TRUE
0.58	Kpn	count	gene	drug	amikacin	Pakistan	Australia	TRUE
0.58	Kpn	count	gene	drug	gentamicin	Pakistan	Australia	TRUE
0.58	Kpn	count	gene	drug	tobramycin	Pakistan	Australia	TRUE
0.57	Kpn	count	gene	drug_class	fluoroquinolones	Pakistan	Australia	TRUE
0.57	Kpn	count	gene	drug	ciprofloxacin	Pakistan	Australia	TRUE
0.55	Kpn	count	gene	drug	amikacin	Italy	Australia	TRUE
0.55	Kpn	count	gene	drug	cefoxitin	Thailand	Australia	TRUE
0.54	Kpn	count	gene	drug	tobramycin	Spain	Australia	TRUE
0.53	Kpn	count	gene	drug_class	aminoglycosides	Pakistan	Australia	TRUE
0.53	Kpn	count	gene	drug	cefepime	Pakistan	Australia	TRUE
0.53	Kpn	count	gene	drug	ceftazidime	Thailand	Australia	TRUE
0.52	Kpn	count	gene	drug	meropenem	Ireland	Australia	TRUE
0.51	Kpn	count	gene	drug_class	aminoglycosides	Italy	Australia	TRUE
0.5	Kpn	count	gene	drug	trimethoprim_sulfamethoxazole	Thailand	Australia	TRUE
0.49	Efa	count	gene	drug_class	glycopeptides	Ireland	Australia	TRUE
0.49	Efa	count	gene	drug	vancomycin	Ireland	Australia	TRUE
0.49	Efa	count	gene	drug_class	glycopeptides	USA	Australia	TRUE
0.49	Efa	count	gene	drug	vancomycin	USA	Australia	TRUE
0.48	Kpn	count	gene	drug_class	trimethoprim_derivatives	Thailand	Australia	TRUE
0.48	Kpn	count	gene	drug	trimethoprim	Thailand	Australia	TRUE
0.46	Kpn	count	gene	drug_class	cephalosporins	Ireland	Australia	TRUE
0.46	Kpn	count	gene	drug_class	carbapenems	Pakistan	Australia	TRUE
0.46	Kpn	count	gene	drug	meropenem	Pakistan	Australia	TRUE
0.41	Kpn	count	gene	drug	ceftazidime	Spain	Australia	TRUE
0.41	Kpn	count	gene	drug	trimethoprim_sulfamethoxazole	Spain	Australia	TRUE
0.38	Kpn	count	gene	drug_class	carbapenems	India	Australia	TRUE
0.34	Kpn	count	gene	drug	gentamicin	Spain	Australia	TRUE
NA	Kpn	count	gene	drug_class	cephalosporins	Australia	Barbados	TRUE
NA	Kpn	count	gene	drug	cefepime	Australia	Barbados	TRUE
NA	Kpn	count	gene	drug	ciprofloxacin	Australia	Barbados	TRUE
NA	Kpn	count	gene	drug_class	fluoroquinolones	India	Barbados	TRUE
NA	Kpn	count	gene	drug	ciprofloxacin	India	Barbados	TRUE
NA	Kpn	count	gene	drug_class	cephalosporins	Ireland	Barbados	TRUE
NA	Kpn	count	gene	drug_class	cephalosporins	Norway	Barbados	TRUE
NA	Kpn	count	gene	drug	ceftazidime	Norway	Barbados	TRUE
NA	Kpn	count	gene	drug	cefazolin	Pakistan	Barbados	TRUE
NA	Kpn	count	gene	drug	cefepime	Pakistan	Barbados	TRUE
NA	Kpn	count	gene	drug	ceftriaxone	Pakistan	Barbados	TRUE
NA	Kpn	count	gene	drug_class	aminoglycosides	Thailand	Barbados	TRUE
NA	Kpn	count	gene	drug_class	cephalosporins	USA	Barbados	TRUE
NA	Kpn	count	gene	drug	cefazolin	USA	Barbados	TRUE
NA	Kpn	count	gene	drug	ciprofloxacin	USA	Barbados	TRUE
0.9	Kpn	count	gene	drug	ceftriaxone	Australia	Barbados	TRUE
0.89	Kpn	count	gene	drug	gentamicin	Pakistan	Barbados	TRUE
0.88	Kpn	count	gene	drug	gentamicin	Spain	Barbados	TRUE
0.87	Kpn	count	gene	drug	cefepime	Thailand	Barbados	TRUE
0.86	Kpn	count	gene	drug_class	fluoroquinolones	Norway	Barbados	TRUE
0.86	Kpn	count	gene	drug	ciprofloxacin	Norway	Barbados	TRUE
0.83	Kpn	count	gene	drug	ceftazidime	Australia	Barbados	TRUE
0.81	Kpn	count	gene	drug_class	aminoglycosides	Ireland	Barbados	TRUE
0.8	Kpn	count	gene	drug	gentamicin	Italy	Barbados	TRUE
0.79	Kpn	count	gene	drug	gentamicin	Thailand	Barbados	TRUE
0.77	Kpn	count	gene	drug_class	fluoroquinolones	Australia	Barbados	TRUE
0.7	Kpn	count	gene	drug	gentamicin	Malawi	Barbados	TRUE
0.69	Kpn	count	gene	drug	gentamicin	Australia	Barbados	TRUE
0.69	Kpn	count	gene	drug_class	fluoroquinolones	Malawi	Barbados	TRUE
0.69	Kpn	count	gene	drug	ciprofloxacin	Malawi	Barbados	TRUE
0.65	Kpn	count	gene	drug_class	aminoglycosides	Pakistan	Barbados	TRUE
0.62	Kpn	count	gene	drug_class	aminoglycosides	Malawi	Barbados	TRUE
0.56	Kpn	count	gene	drug	ceftazidime	Pakistan	Barbados	TRUE
0.55	Kpn	count	gene	drug_class	fluoroquinolones	Pakistan	Barbados	TRUE
0.55	Kpn	count	gene	drug	ciprofloxacin	Pakistan	Barbados	TRUE
0.54	Kpn	count	gene	drug_class	aminoglycosides	Italy	Barbados	TRUE
0.54	Kpn	count	gene	drug_class	monobactams	Thailand	Barbados	TRUE
0.54	Kpn	count	gene	drug	aztreonam	Thailand	Barbados	TRUE
0.53	Kpn	count	gene	drug_class	fluoroquinolones	Thailand	Barbados	TRUE
0.53	Kpn	count	gene	drug	ciprofloxacin	Thailand	Barbados	TRUE
0.52	Kpn	count	gene	drug	ceftazidime	Thailand	Barbados	TRUE
0.3	Kpn	count	gene	drug	aztreonam	Italy	Barbados	TRUE
0.76	Pae	count	gene	drug	meropenem	USA	France	TRUE
0.74	Pae	count	gene	drug_class	carbapenems	Spain	France	TRUE
0.74	Pae	count	gene	drug	meropenem	Spain	France	TRUE
0.72	Pae	count	gene	drug_class	carbapenems	India	France	TRUE
0.65	Pae	count	gene	drug_class	fluoroquinolones	India	France	TRUE
0.65	Pae	count	gene	drug_class	fluoroquinolones	USA	France	TRUE
0.65	Pae	count	gene	drug	levofloxacin	USA	France	TRUE
0.55	Pae	count	gene	drug_class	fluoroquinolones	Spain	France	TRUE
0.41	Pae	count	gene	drug	levofloxacin	Spain	France	TRUE
NA	Sau	count	gene	drug_class	fluoroquinolones	Ghana	Germany	TRUE
NA	Sau	count	gene	drug	ciprofloxacin	Ghana	Germany	TRUE
NA	Sau	count	gene	drug_class	fluoroquinolones	Thailand	Germany	TRUE
NA	Sau	count	gene	drug	ciprofloxacin	UK	Germany	TRUE
NA	Pae	count	gene	drug_class	aminoglycosides	USA	Germany	TRUE
NA	Pae	count	gene	drug_class	cephalosporins	USA	Germany	TRUE
NA	Pae	count	gene	drug	ciprofloxacin	USA	Germany	TRUE
NA	Sau	count	gene	drug_class	fluoroquinolones	USA	Germany	TRUE
NA	Sau	count	gene	drug	ciprofloxacin	USA	Germany	TRUE
0.88	Pae	count	gene	drug	tobramycin	USA	Germany	TRUE
0.71	Pae	count	gene	drug_class	fluoroquinolones	USA	Germany	TRUE
0.66	Pae	count	gene	drug	meropenem	USA	Germany	TRUE
0.65	Kpn	count	gene	drug_class	polymyxin	Italy	Germany	TRUE
0.65	Kpn	count	gene	drug	colistin	Italy	Germany	TRUE
0.64	Pae	count	gene	drug_class	fluoroquinolones	France	Germany	TRUE
0.64	Pae	count	gene	drug	ciprofloxacin	Spain	Germany	TRUE
0.63	Pae	count	gene	drug_class	carbapenems	Spain	Germany	TRUE
0.63	Pae	count	gene	drug_class	fluoroquinolones	Spain	Germany	TRUE
0.63	Pae	count	gene	drug	meropenem	Spain	Germany	TRUE
0.6	Pae	count	gene	drug	ceftazidime	USA	Germany	TRUE
0.59	Pae	count	gene	drug_class	carbapenems	India	Germany	TRUE
0.59	Pae	count	gene	drug_class	fluoroquinolones	India	Germany	TRUE
0.57	Pae	count	gene	drug_class	aminoglycosides	Spain	Germany	TRUE
0.55	Pae	count	gene	drug_class	carbapenems	France	Germany	TRUE
0.55	Pae	count	gene	drug	meropenem	France	Germany	TRUE
0.54	Pae	count	gene	drug	tobramycin	Spain	Germany	TRUE
0.53	Pae	count	gene	drug_class	aminoglycosides	India	Germany	TRUE
0.52	Pae	count	gene	drug_class	cephalosporins	Spain	Germany	TRUE
0.5	Pae	count	gene	drug	ceftazidime	Spain	Germany	TRUE
0.48	Kpn	count	gene	drug_class	polymyxin	Israel	Germany	TRUE
0.48	Kpn	count	gene	drug	colistin	Israel	Germany	TRUE
0.44	Kpn	count	gene	drug_class	polymyxin	Greece	Germany	TRUE
0.44	Kpn	count	gene	drug	colistin	Greece	Germany	TRUE
0.44	Kpn	count	gene	drug_class	polymyxin	Romania	Germany	TRUE
0.44	Kpn	count	gene	drug	colistin	Romania	Germany	TRUE
0.42	Kpn	count	gene	drug_class	polymyxin	Turkey	Germany	TRUE
0.42	Kpn	count	gene	drug	colistin	Turkey	Germany	TRUE
0.4	Kpn	count	gene	drug_class	polymyxin	Spain	Germany	TRUE
0.4	Kpn	count	gene	drug	colistin	Spain	Germany	TRUE
0.35	Kpn	count	gene	drug_class	polymyxin	USA	Germany	TRUE
0.35	Kpn	count	gene	drug	colistin	USA	Germany	TRUE
0.28	Kpn	count	gene	drug_class	polymyxin	Serbia	Germany	TRUE
0.28	Kpn	count	gene	drug	colistin	Serbia	Germany	TRUE
NA	Sau	count	gene	drug	trimethoprim_sulfamethoxazole	Singapore	Ghana	TRUE
NA	Sau	count	gene	drug_class	aminoglycosides	Thailand	Ghana	TRUE
NA	Sau	count	gene	drug_class	fluoroquinolones	Thailand	Ghana	TRUE
NA	Sau	count	gene	drug	gentamicin	Thailand	Ghana	TRUE
NA	Sau	count	gene	drug_class	aminoglycosides	USA	Ghana	TRUE
NA	Sau	count	gene	drug_class	fluoroquinolones	USA	Ghana	TRUE
NA	Sau	count	gene	drug	ciprofloxacin	USA	Ghana	TRUE
NA	Sau	count	gene	drug	gentamicin	USA	Ghana	TRUE
1	Sau	count	gene	drug	oxacillin	USA	Ghana	TRUE
0.98	Sau	count	gene	drug_class	tetracyclines	Ireland	Ghana	TRUE
0.98	Sau	count	gene	drug	tetracycline	Ireland	Ghana	TRUE
0.85	Sau	count	gene	drug	ciprofloxacin	UK	Ghana	TRUE
0.56	Sau	count	gene	drug_class	aminoglycosides	Singapore	Ghana	TRUE
0.56	Sau	count	gene	drug_class	tetracyclines	Singapore	Ghana	TRUE
0.56	Sau	count	gene	drug	gentamicin	Singapore	Ghana	TRUE
0.56	Sau	count	gene	drug	tetracycline	Singapore	Ghana	TRUE
NA	Kpn	count	gene	drug_class	polymyxin	Romania	Greece	TRUE
NA	Kpn	count	gene	drug	colistin	Romania	Greece	TRUE
0.53	Kpn	count	gene	drug_class	polymyxin	Italy	Greece	TRUE
0.53	Kpn	count	gene	drug	colistin	Italy	Greece	TRUE
0.5	Kpn	count	gene	drug_class	polymyxin	Spain	Greece	TRUE
0.5	Kpn	count	gene	drug	colistin	Spain	Greece	TRUE
0.5	Kpn	count	gene	drug_class	polymyxin	USA	Greece	TRUE
0.5	Kpn	count	gene	drug	colistin	USA	Greece	TRUE
0.44	Kpn	count	gene	drug_class	polymyxin	Serbia	Greece	TRUE
0.44	Kpn	count	gene	drug	colistin	Serbia	Greece	TRUE
0.44	Kpn	count	gene	drug_class	polymyxin	Turkey	Greece	TRUE
0.44	Kpn	count	gene	drug	colistin	Turkey	Greece	TRUE
0.41	Kpn	count	gene	drug_class	polymyxin	Israel	Greece	TRUE
0.41	Kpn	count	gene	drug	colistin	Israel	Greece	TRUE
0.37	Kpn	count	gene	drug_class	polymyxin	Germany	Greece	TRUE
0.37	Kpn	count	gene	drug	colistin	Germany	Greece	TRUE
NA	Kpn	count	gene	drug_class	carbapenems	Australia	India	TRUE
NA	Kpn	count	gene	drug_class	trimethoprim_sulfonamides	Australia	India	TRUE
NA	Kpn	count	gene	drug	ciprofloxacin	Australia	India	TRUE
NA	Kpn	count	gene	drug	trimethoprim_sulfamethoxazole	Australia	India	TRUE
NA	Kpn	count	gene	drug	nalidixic_acid	India	India	TRUE
NA	Kpn	count	gene	drug_class	carbapenems	Ireland	India	TRUE
NA	Kpn	count	gene	drug_class	tetracyclines	Italy	India	TRUE
NA	Kpn	count	gene	drug_class	trimethoprim_sulfonamides	Italy	India	TRUE
NA	Kpn	count	gene	drug	trimethoprim_sulfamethoxazole	Italy	India	TRUE
NA	Kpn	count	gene	drug_class	tetracyclines	Pakistan	India	TRUE
NA	Kpn	count	gene	drug_class	trimethoprim_sulfonamides	Pakistan	India	TRUE
NA	Kpn	count	gene	drug	trimethoprim_sulfamethoxazole	Pakistan	India	TRUE
NA	Kpn	count	gene	drug	trimethoprim_sulfamethoxazole	UK	India	TRUE
NA	Aba	count	gene	drug_class	carbapenems	USA	India	TRUE
NA	Kpn	count	gene	drug	ciprofloxacin	USA	India	TRUE
NA	Kpn	count	gene	drug	imipenem	USA	India	TRUE
NA	Pae	count	gene	drug_class	aminoglycosides	USA	India	TRUE
NA	Pae	count	gene	drug	imipenem	USA	India	TRUE
0.97	Aba	count	gene	drug_class	carbapenems	Pakistan	India	TRUE
0.97	Aba	count	gene	drug_class	carbapenems	Vietnam	India	TRUE
0.97	Aba	count	gene	drug	imipenem	Vietnam	India	TRUE
0.84	Aba	count	gene	drug	trimethoprim_sulfamethoxazole	Pakistan	India	TRUE
0.84	Pae	count	gene	drug_class	fluoroquinolones	USA	India	TRUE
0.76	Aba	count	gene	drug	doxycycline	Pakistan	India	TRUE
0.7	Kpn	count	gene	drug_class	fluoroquinolones	Pakistan	India	TRUE
0.7	Kpn	count	gene	drug	ciprofloxacin	Pakistan	India	TRUE
0.66	Aba	count	gene	drug_class	tetracyclines	Pakistan	India	TRUE
0.65	Kpn	count	gene	drug_class	fluoroquinolones	Malawi	India	TRUE
0.65	Kpn	count	gene	drug	ciprofloxacin	Malawi	India	TRUE
0.64	Pae	count	gene	drug_class	carbapenems	France	India	TRUE
0.64	Kpn	count	gene	drug_class	tetracyclines	Ireland	India	TRUE
0.64	Kpn	count	gene	drug_class	trimethoprim_sulfonamides	Malawi	India	TRUE
0.64	Kpn	count	gene	drug	trimethoprim_sulfamethoxazole	Malawi	India	TRUE
0.64	Kpn	count	gene	drug_class	quinolones	USA	India	TRUE
0.63	Kpn	count	gene	drug_class	amphenicols	Malawi	India	TRUE
0.63	Kpn	count	gene	drug	chloramphenicol	Malawi	India	TRUE
0.63	Pae	count	gene	drug_class	carbapenems	Spain	India	TRUE
0.63	Kpn	count	gene	drug_class	fluoroquinolones	Thailand	India	TRUE
0.63	Kpn	count	gene	drug	ciprofloxacin	Thailand	India	TRUE
0.63	Kpn	count	gene	drug	trimethoprim_sulfamethoxazole	Thailand	India	TRUE
0.62	Kpn	count	gene	drug_class	fluoroquinolones	Norway	India	TRUE
0.62	Kpn	count	gene	drug	ciprofloxacin	Norway	India	TRUE
0.61	Kpn	count	gene	drug	imipenem	Italy	India	TRUE
0.61	Kpn	count	gene	drug_class	carbapenems	Pakistan	India	TRUE
0.59	Kpn	count	gene	drug_class	fluoroquinolones	Barbados	India	TRUE
0.59	Kpn	count	gene	drug	ciprofloxacin	Barbados	India	TRUE
0.58	Aba	count	gene	drug	imipenem	Pakistan	India	TRUE
0.55	Pae	count	gene	drug_class	fluoroquinolones	France	India	TRUE
0.53	Kpn	count	gene	drug_class	trimethoprim_sulfonamides	Spain	India	TRUE
0.53	Kpn	count	gene	drug	trimethoprim_sulfamethoxazole	Spain	India	TRUE
0.52	Kpn	count	gene	drug_class	fluoroquinolones	Australia	India	TRUE
0.51	Pae	count	gene	drug_class	fluoroquinolones	Spain	India	TRUE
0.49	Kpn	count	gene	drug_class	carbapenems	Thailand	India	TRUE
0.42	Pae	count	gene	drug_class	aminoglycosides	Spain	India	TRUE
NA	Kpn	count	gene	drug	meropenem	Australia	Ireland	TRUE
NA	Kpn	count	gene	drug_class	tetracyclines	Italy	Ireland	TRUE
NA	Kpn	count	gene	drug_class	cephalosporins	Norway	Ireland	TRUE
NA	Efa	count	gene	drug	vancomycin	Pakistan	Ireland	TRUE
NA	Kpn	count	gene	drug_class	aminoglycosides	Thailand	Ireland	TRUE
NA	Kpn	count	gene	drug_class	carbapenems	Thailand	Ireland	TRUE
NA	Sau	count	gene	drug_class	penicillins	Thailand	Ireland	TRUE
NA	Sau	count	gene	drug	erythromycin	UK	Ireland	TRUE
NA	Esp.	count	gene	drug_class	aminoglycosides	USA	Ireland	TRUE
NA	Kpn	count	gene	drug_class	cephalosporins	USA	Ireland	TRUE
NA	Kpn	count	gene	drug	cefotaxime	USA	Ireland	TRUE
NA	Kpn	count	gene	drug	cefoxitin	USA	Ireland	TRUE
NA	Kpn	count	gene	drug	tigecycline	USA	Ireland	TRUE
NA	Kpn	count	gene	drug	tobramycin	USA	Ireland	TRUE
0.98	Efa	count	gene	drug	vancomycin	UK	Ireland	TRUE
0.92	Sau	count	gene	drug_class	tetracyclines	Ghana	Ireland	TRUE
0.92	Sau	count	gene	drug	tetracycline	Ghana	Ireland	TRUE
0.91	Kpn	count	gene	drug	gentamicin	Thailand	Ireland	TRUE
0.91	Sau	count	gene	drug_class	lincosamides	USA	Ireland	TRUE
0.91	Sau	count	gene	drug	clindamycin	USA	Ireland	TRUE
0.9	Kpn	count	gene	drug	gentamicin	Italy	Ireland	TRUE
0.84	Kpn	count	gene	drug	amikacin	Italy	Ireland	TRUE
0.83	Sau	count	gene	drug_class	lincosamides	Thailand	Ireland	TRUE
0.83	Sau	count	gene	drug	clindamycin	Thailand	Ireland	TRUE
0.83	Efa	count	gene	drug_class	glycopeptides	USA	Ireland	TRUE
0.83	Efa	count	gene	drug	vancomycin	USA	Ireland	TRUE
0.82	Sau	count	gene	drug	penicillin	Thailand	Ireland	TRUE
0.8	Kpn	count	gene	drug	gentamicin	Barbados	Ireland	TRUE
0.8	Sau	count	gene	drug_class	macrolides	USA	Ireland	TRUE
0.8	Sau	count	gene	drug	erythromycin	USA	Ireland	TRUE
0.79	Kpn	count	gene	drug	gentamicin	Pakistan	Ireland	TRUE
0.73	Esp.	count	gene	drug	tobramycin	USA	Ireland	TRUE
0.7	Kpn	count	gene	drug	cefoxitin	Thailand	Ireland	TRUE
0.68	Kpn	count	gene	drug	amikacin	Australia	Ireland	TRUE
0.66	Kpn	count	gene	drug	tobramycin	Spain	Ireland	TRUE
0.65	Kpn	count	gene	drug	gentamicin	Spain	Ireland	TRUE
0.65	Esp.	count	gene	drug	meropenem	USA	Ireland	TRUE
0.64	Kpn	count	gene	drug	tobramycin	Australia	Ireland	TRUE
0.64	Kpn	count	gene	drug	tobramycin	Pakistan	Ireland	TRUE
0.63	Kpn	count	gene	drug	cefotaxime	Norway	Ireland	TRUE
0.62	Kpn	count	gene	drug_class	aminoglycosides	Barbados	Ireland	TRUE
0.62	Kpn	count	gene	drug	gentamicin	Malawi	Ireland	TRUE
0.61	Kpn	count	gene	drug_class	aminoglycosides	Malawi	Ireland	TRUE
0.6	Kpn	count	gene	drug	cefoxitin	Australia	Ireland	TRUE
0.6	Kpn	count	gene	drug	cefpodoxime	USA	Ireland	TRUE
0.58	Sau	count	gene	drug_class	tetracyclines	Singapore	Ireland	TRUE
0.58	Sau	count	gene	drug	tetracycline	Singapore	Ireland	TRUE
0.57	Kpn	count	gene	drug_class	aminoglycosides	Pakistan	Ireland	TRUE
0.57	Kpn	count	gene	drug	amikacin	Pakistan	Ireland	TRUE
0.57	Sau	count	gene	drug_class	lincosamides	Singapore	Ireland	TRUE
0.57	Sau	count	gene	drug_class	macrolides	Singapore	Ireland	TRUE
0.57	Sau	count	gene	drug	clindamycin	Singapore	Ireland	TRUE
0.57	Sau	count	gene	drug	erythromycin	Singapore	Ireland	TRUE
0.56	Kpn	count	gene	drug_class	carbapenems	Australia	Ireland	TRUE
0.56	Kpn	count	gene	drug_class	cephalosporins	Barbados	Ireland	TRUE
0.55	Kpn	count	gene	drug	tobramycin	Thailand	Ireland	TRUE
0.53	Kpn	count	gene	drug_class	cephalosporins	Australia	Ireland	TRUE
0.53	Kpn	count	gene	drug_class	tetracyclines	Pakistan	Ireland	TRUE
0.53	Kpn	count	gene	drug	cefoxitin	Pakistan	Ireland	TRUE
0.53	Kpn	count	gene	drug	meropenem	Pakistan	Ireland	TRUE
0.52	Kpn	count	gene	drug_class	carbapenems	Pakistan	Ireland	TRUE
0.52	Esp.	count	gene	drug_class	carbapenems	USA	Ireland	TRUE
0.52	Esp.	count	gene	drug_class	tetracyclines	USA	Ireland	TRUE
0.51	Sau	count	gene	drug	penicillin	USA	Ireland	TRUE
0.5	Kpn	count	gene	drug_class	tetracyclines	India	Ireland	TRUE
0.48	Kpn	count	gene	drug_class	aminoglycosides	Italy	Ireland	TRUE
0.46	Efa	count	gene	drug_class	glycopeptides	Australia	Ireland	TRUE
0.46	Efa	count	gene	drug	vancomycin	Australia	Ireland	TRUE
0.46	Kpn	count	gene	drug_class	carbapenems	India	Ireland	TRUE
0.44	Esp.	count	gene	drug	ertapenem	USA	Ireland	TRUE
0.42	Esp.	count	gene	drug	gentamicin	USA	Ireland	TRUE
0.4	Kpn	count	gene	drug	gentamicin	Australia	Ireland	TRUE
NA	Kpn	count	gene	drug_class	polymyxin	Romania	Israel	TRUE
NA	Kpn	count	gene	drug	colistin	Romania	Israel	TRUE
NA	Kpn	count	gene	drug_class	polymyxin	Serbia	Israel	TRUE
NA	Kpn	count	gene	drug	colistin	Serbia	Israel	TRUE
NA	Kpn	count	gene	drug_class	polymyxin	Spain	Israel	TRUE
NA	Kpn	count	gene	drug	colistin	Spain	Israel	TRUE
0.78	Kpn	count	gene	drug_class	polymyxin	USA	Israel	TRUE
0.78	Kpn	count	gene	drug	colistin	USA	Israel	TRUE
0.67	Kpn	count	gene	drug_class	polymyxin	Turkey	Israel	TRUE
0.67	Kpn	count	gene	drug	colistin	Turkey	Israel	TRUE
0.53	Kpn	count	gene	drug_class	polymyxin	Greece	Israel	TRUE
0.53	Kpn	count	gene	drug	colistin	Greece	Israel	TRUE
0.5	Kpn	count	gene	drug_class	polymyxin	Germany	Israel	TRUE
0.5	Kpn	count	gene	drug	colistin	Germany	Israel	TRUE
0.48	Kpn	count	gene	drug_class	polymyxin	Italy	Israel	TRUE
0.48	Kpn	count	gene	drug	colistin	Italy	Israel	TRUE
NA	Kpn	count	gene	drug_class	trimethoprim_sulfonamides	Australia	Italy	TRUE
NA	Kpn	count	gene	drug	ciprofloxacin	Australia	Italy	TRUE
NA	Kpn	count	gene	drug	trimethoprim_sulfamethoxazole	Australia	Italy	TRUE
NA	Kpn	count	gene	drug_class	fluoroquinolones	India	Italy	TRUE
NA	Kpn	count	gene	drug	ciprofloxacin	India	Italy	TRUE
NA	Kpn	count	gene	drug	tigecycline	Ireland	Italy	TRUE
NA	Kpn	count	gene	drug_class	aminoglycosides	Thailand	Italy	TRUE
NA	Sau	count	gene	drug_class	penicillins	Thailand	Italy	TRUE
NA	Kpn	count	gene	drug	trimethoprim_sulfamethoxazole	UK	Italy	TRUE
NA	Kpn	count	gene	drug	ciprofloxacin	USA	Italy	TRUE
NA	Kpn	count	gene	drug	imipenem	USA	Italy	TRUE
0.7	Kpn	count	gene	drug	meropenem	Ireland	Italy	TRUE
0.7	Kpn	count	gene	drug	gentamicin	Thailand	Italy	TRUE
0.68	Kpn	count	gene	drug_class	trimethoprim_sulfonamides	Malawi	Italy	TRUE
0.68	Kpn	count	gene	drug	trimethoprim_sulfamethoxazole	Malawi	Italy	TRUE
0.68	Kpn	count	gene	drug	trimethoprim_sulfamethoxazole	Thailand	Italy	TRUE
0.63	Kpn	count	gene	drug	amikacin	Ireland	Italy	TRUE
0.63	Kpn	count	gene	drug_class	fluoroquinolones	Norway	Italy	TRUE
0.63	Kpn	count	gene	drug	ciprofloxacin	Norway	Italy	TRUE
0.62	Kpn	count	gene	drug_class	amphenicols	Malawi	Italy	TRUE
0.62	Kpn	count	gene	drug	chloramphenicol	Malawi	Italy	TRUE
0.62	Kpn	count	gene	drug_class	tetracyclines	Pakistan	Italy	TRUE
0.6	Kpn	count	gene	drug	amikacin	Australia	Italy	TRUE
0.59	Kpn	count	gene	drug	amikacin	Pakistan	Italy	TRUE
0.58	Kpn	count	gene	drug_class	fluoroquinolones	Malawi	Italy	TRUE
0.58	Kpn	count	gene	drug	ciprofloxacin	Malawi	Italy	TRUE
0.57	Kpn	count	gene	drug	gentamicin	Pakistan	Italy	TRUE
0.56	Kpn	count	gene	drug_class	fluoroquinolones	Barbados	Italy	TRUE
0.56	Kpn	count	gene	drug	ciprofloxacin	Barbados	Italy	TRUE
0.55	Kpn	count	gene	drug_class	aminoglycosides	Malawi	Italy	TRUE
0.55	Kpn	count	gene	drug_class	polymyxin	Spain	Italy	TRUE
0.55	Kpn	count	gene	drug	colistin	Spain	Italy	TRUE
0.54	Kpn	count	gene	drug_class	amphenicols	India	Italy	TRUE
0.54	Kpn	count	gene	drug_class	tetracyclines	India	Italy	TRUE
0.54	Kpn	count	gene	drug	chloramphenicol	India	Italy	TRUE
0.54	Kpn	count	gene	drug_class	aminoglycosides	Pakistan	Italy	TRUE
0.54	Kpn	count	gene	drug	meropenem	Pakistan	Italy	TRUE
0.53	Kpn	count	gene	drug_class	fluoroquinolones	Australia	Italy	TRUE
0.53	Kpn	count	gene	drug_class	phosphonic_acid_antibacterial	Greece	Italy	TRUE
0.53	Kpn	count	gene	drug	fosfomycin	Greece	Italy	TRUE
0.52	Kpn	count	gene	drug	meropenem	Australia	Italy	TRUE
0.52	Kpn	count	gene	drug_class	fluoroquinolones	Pakistan	Italy	TRUE
0.52	Kpn	count	gene	drug	ciprofloxacin	Pakistan	Italy	TRUE
0.52	Kpn	count	gene	drug_class	polymyxin	Romania	Italy	TRUE
0.52	Kpn	count	gene	drug	colistin	Romania	Italy	TRUE
0.51	Kpn	count	gene	drug_class	trimethoprim_sulfonamides	India	Italy	TRUE
0.51	Kpn	count	gene	drug	trimethoprim_sulfamethoxazole	India	Italy	TRUE
0.5	Kpn	count	gene	drug_class	polymyxin	Israel	Italy	TRUE
0.5	Kpn	count	gene	drug	colistin	Israel	Italy	TRUE
0.5	Kpn	count	gene	drug	gentamicin	Spain	Italy	TRUE
0.49	Kpn	count	gene	drug_class	aminoglycosides	Barbados	Italy	TRUE
0.49	Kpn	count	gene	drug	imipenem	India	Italy	TRUE
0.49	Kpn	count	gene	drug_class	polymyxin	USA	Italy	TRUE
0.49	Kpn	count	gene	drug	colistin	USA	Italy	TRUE
0.49	Kpn	count	gene	drug	tigecycline	USA	Italy	TRUE
0.48	Kpn	count	gene	drug_class	polymyxin	Greece	Italy	TRUE
0.48	Kpn	count	gene	drug	colistin	Greece	Italy	TRUE
0.48	Kpn	count	gene	drug_class	tetracyclines	Ireland	Italy	TRUE
0.48	Kpn	count	gene	drug_class	trimethoprim_sulfonamides	Pakistan	Italy	TRUE
0.48	Kpn	count	gene	drug	trimethoprim_sulfamethoxazole	Pakistan	Italy	TRUE
0.48	Kpn	count	gene	drug_class	trimethoprim_sulfonamides	Spain	Italy	TRUE
0.48	Kpn	count	gene	drug	trimethoprim_sulfamethoxazole	Spain	Italy	TRUE
0.48	Kpn	count	gene	drug_class	fluoroquinolones	Thailand	Italy	TRUE
0.48	Kpn	count	gene	drug	ciprofloxacin	Thailand	Italy	TRUE
0.48	Kpn	count	gene	drug_class	polymyxin	Turkey	Italy	TRUE
0.48	Kpn	count	gene	drug	colistin	Turkey	Italy	TRUE
0.47	Kpn	count	gene	drug_class	polymyxin	Germany	Italy	TRUE
0.47	Kpn	count	gene	drug	colistin	Germany	Italy	TRUE
0.47	Kpn	count	gene	drug_class	aminoglycosides	Ireland	Italy	TRUE
0.46	Kpn	count	gene	drug	gentamicin	Malawi	Italy	TRUE
0.46	Kpn	count	gene	drug_class	polymyxin	Serbia	Italy	TRUE
0.46	Kpn	count	gene	drug	colistin	Serbia	Italy	TRUE
0.44	Kpn	count	gene	drug	aztreonam	Thailand	Italy	TRUE
0.4	Kpn	count	gene	drug	gentamicin	Barbados	Italy	TRUE
0.33	Kpn	count	gene	drug	aztreonam	Barbados	Italy	TRUE
0.32	Kpn	count	gene	drug	gentamicin	Australia	Italy	TRUE
NA	Kpn	count	gene	drug_class	trimethoprim_sulfonamides	Australia	Malawi	TRUE
NA	Kpn	count	gene	drug	ciprofloxacin	Australia	Malawi	TRUE
NA	Kpn	count	gene	drug	gentamicin	Australia	Malawi	TRUE
NA	Kpn	count	gene	drug	trimethoprim_sulfamethoxazole	Australia	Malawi	TRUE
NA	Kpn	count	gene	drug_class	aminoglycosides	Barbados	Malawi	TRUE
NA	Kpn	count	gene	drug_class	trimethoprim_sulfonamides	Italy	Malawi	TRUE
NA	Kpn	count	gene	drug	trimethoprim_sulfamethoxazole	Italy	Malawi	TRUE
NA	Kpn	count	gene	drug_class	trimethoprim_sulfonamides	Pakistan	Malawi	TRUE
NA	Kpn	count	gene	drug	trimethoprim_sulfamethoxazole	Pakistan	Malawi	TRUE
NA	Kpn	count	gene	drug_class	aminoglycosides	Thailand	Malawi	TRUE
NA	Kpn	count	gene	drug	trimethoprim_sulfamethoxazole	UK	Malawi	TRUE
NA	Kpn	count	gene	drug	ciprofloxacin	USA	Malawi	TRUE
0.85	Kpn	count	gene	drug_class	fluoroquinolones	Norway	Malawi	TRUE
0.85	Kpn	count	gene	drug	ciprofloxacin	Norway	Malawi	TRUE
0.8	Kpn	count	gene	drug	gentamicin	Thailand	Malawi	TRUE
0.77	Kpn	count	gene	drug_class	fluoroquinolones	Barbados	Malawi	TRUE
0.77	Kpn	count	gene	drug	ciprofloxacin	Barbados	Malawi	TRUE
0.74	Kpn	count	gene	drug_class	aminoglycosides	Italy	Malawi	TRUE
0.73	Kpn	count	gene	drug	gentamicin	Spain	Malawi	TRUE
0.7	Kpn	count	gene	drug_class	fluoroquinolones	Thailand	Malawi	TRUE
0.7	Kpn	count	gene	drug	ciprofloxacin	Thailand	Malawi	TRUE
0.66	Kpn	count	gene	drug_class	fluoroquinolones	Australia	Malawi	TRUE
0.65	Kpn	count	gene	drug	gentamicin	Barbados	Malawi	TRUE
0.62	Kpn	count	gene	drug	gentamicin	Italy	Malawi	TRUE
0.55	Kpn	count	gene	drug_class	aminoglycosides	Ireland	Malawi	TRUE
0.54	Kpn	count	gene	drug_class	fluoroquinolones	India	Malawi	TRUE
0.54	Kpn	count	gene	drug	ciprofloxacin	India	Malawi	TRUE
0.54	Kpn	count	gene	drug	gentamicin	Pakistan	Malawi	TRUE
0.5	Kpn	count	gene	drug_class	fluoroquinolones	Pakistan	Malawi	TRUE
0.5	Kpn	count	gene	drug	ciprofloxacin	Pakistan	Malawi	TRUE
0.49	Kpn	count	gene	drug_class	aminoglycosides	Pakistan	Malawi	TRUE
0.47	Kpn	count	gene	drug_class	trimethoprim_sulfonamides	Spain	Malawi	TRUE
0.47	Kpn	count	gene	drug	trimethoprim_sulfamethoxazole	Spain	Malawi	TRUE
0.46	Kpn	count	gene	drug_class	amphenicols	India	Malawi	TRUE
0.46	Kpn	count	gene	drug	chloramphenicol	India	Malawi	TRUE
0.43	Kpn	count	gene	drug_class	trimethoprim_sulfonamides	India	Malawi	TRUE
0.43	Kpn	count	gene	drug	trimethoprim_sulfamethoxazole	India	Malawi	TRUE
0.42	Kpn	count	gene	drug	trimethoprim_sulfamethoxazole	Thailand	Malawi	TRUE
NA	Aba	count	gene	drug_class	aminoglycosides	Pakistan	Pakistan	FALSE
NA	Aba	count	gene	drug_class	aminoglycosides	Vietnam	Vietnam	FALSE
NA	Aba	count	gene	drug_class	cephalosporins	USA	USA	FALSE
NA	Aba	count	gene	drug_class	fluoroquinolones	Vietnam	Vietnam	FALSE
NA	Aba	count	gene	drug_class	penicillins	USA	USA	FALSE
NA	Aba	count	gene	drug_class	polymyxin	USA	USA	FALSE
NA	Aba	count	gene	drug_class	trimethoprim_sulfonamides	Pakistan	Pakistan	FALSE
NA	Aba	count	gene	drug	cefepime	USA	USA	FALSE
NA	Aba	count	gene	drug	ceftazidime	Vietnam	Vietnam	FALSE
NA	Aba	count	gene	drug	ciprofloxacin	Vietnam	Vietnam	FALSE
NA	Aba	count	gene	drug	colistin	USA	USA	FALSE
NA	Aba	count	gene	drug	levofloxacin	Pakistan	Pakistan	FALSE
NA	Aba	count	gene	drug	meropenem	Pakistan	Pakistan	FALSE
NA	Aba	count	gene	drug	minocycline	Pakistan	Pakistan	FALSE
NA	Aba	count	gene	drug	piperacillin_tazobactam	Vietnam	Vietnam	FALSE
NA	Aba	count	gene	drug	trimethoprim_sulfamethoxazole	Pakistan	Pakistan	FALSE
NA	Efa	count	gene	drug_class	aminoglycosides	UK	UK	FALSE
NA	Efa	count	gene	drug_class	oxazolidinones	Pakistan	Pakistan	FALSE
NA	Efa	count	gene	drug	vancomycin	Pakistan	Pakistan	FALSE
NA	Esp.	count	gene	drug	ertapenem	Ireland	Ireland	FALSE
NA	Esp.	count	gene	drug	gentamicin	USA	USA	FALSE
NA	Esp.	count	gene	drug	piperacillin_tazobactam	USA	USA	FALSE
NA	Kpn	count	gene	drug_class	aminoglycosides	Australia	Australia	FALSE
NA	Kpn	count	gene	drug_class	aminoglycosides	Spain	Spain	FALSE
NA	Kpn	count	gene	drug_class	amphenicols	Malawi	Malawi	FALSE
NA	Kpn	count	gene	drug_class	carbapenems	Ireland	Ireland	FALSE
NA	Kpn	count	gene	drug_class	cephalosporins	Ireland	Ireland	FALSE
NA	Kpn	count	gene	drug_class	cephalosporins	Pakistan	Pakistan	FALSE
NA	Kpn	count	gene	drug_class	fluoroquinolones	India	India	FALSE
NA	Kpn	count	gene	drug_class	fluoroquinolones	Italy	Italy	FALSE
NA	Kpn	count	gene	drug_class	monobactams	Thailand	Thailand	FALSE
NA	Kpn	count	gene	drug_class	polymyxin	Israel	Israel	FALSE
NA	Kpn	count	gene	drug_class	polymyxin	USA	USA	FALSE
NA	Kpn	count	gene	drug_class	trimethoprim_sulfonamides	Malawi	Malawi	FALSE
NA	Kpn	count	gene	drug_class	trimethoprim_sulfonamides	Spain	Spain	FALSE
NA	Kpn	count	gene	drug	aztreonam	Thailand	Thailand	FALSE
NA	Kpn	count	gene	drug	cefepime	Barbados	Barbados	FALSE
NA	Kpn	count	gene	drug	cefepime	Pakistan	Pakistan	FALSE
NA	Kpn	count	gene	drug	ceftazidime	Pakistan	Pakistan	FALSE
NA	Kpn	count	gene	drug	ceftazidime	Spain	Spain	FALSE
NA	Kpn	count	gene	drug	ceftazidime	Thailand	Thailand	FALSE
NA	Kpn	count	gene	drug	cefuroxime	Thailand	Thailand	FALSE
NA	Kpn	count	gene	drug	chloramphenicol	Malawi	Malawi	FALSE
NA	Kpn	count	gene	drug	ciprofloxacin	India	India	FALSE
NA	Kpn	count	gene	drug	ciprofloxacin	Italy	Italy	FALSE
NA	Kpn	count	gene	drug	colistin	Israel	Israel	FALSE
NA	Kpn	count	gene	drug	colistin	USA	USA	FALSE
NA	Kpn	count	gene	drug	doripenem	USA	USA	FALSE
NA	Kpn	count	gene	drug	ertapenem	Pakistan	Pakistan	FALSE
NA	Kpn	count	gene	drug	imipenem	Italy	Italy	FALSE
NA	Kpn	count	gene	drug	kanamycin	India	India	FALSE
NA	Kpn	count	gene	drug	moxifloxacin	USA	USA	FALSE
NA	Kpn	count	gene	drug	tigecycline	USA	USA	FALSE
NA	Kpn	count	gene	drug	tobramycin	Spain	Spain	FALSE
NA	Kpn	count	gene	drug	trimethoprim_sulfamethoxazole	Malawi	Malawi	FALSE
NA	Kpn	count	gene	drug	trimethoprim_sulfamethoxazole	Spain	Spain	FALSE
NA	Pae	count	gene	drug_class	carbapenems	France	France	FALSE
NA	Pae	count	gene	drug	cefiderocol	Germany	Germany	FALSE
NA	Pae	count	gene	drug	meropenem	France	France	FALSE
NA	Sau	count	gene	drug_class	aminoglycosides	Thailand	Thailand	FALSE
NA	Sau	count	gene	drug_class	aminoglycosides	USA	USA	FALSE
NA	Sau	count	gene	drug_class	fluoroquinolones	Thailand	Thailand	FALSE
NA	Sau	count	gene	drug_class	lincosamides	Singapore	Singapore	FALSE
NA	Sau	count	gene	drug_class	macrolides	Singapore	Singapore	FALSE
NA	Sau	count	gene	drug_class	penicillins	Ireland	Ireland	FALSE
NA	Sau	count	gene	drug_class	penicillins	Thailand	Thailand	FALSE
NA	Sau	count	gene	drug_class	rifamycins	UK	UK	FALSE
NA	Sau	count	gene	drug_class	rifamycins	USA	USA	FALSE
NA	Sau	count	gene	drug	clindamycin	Singapore	Singapore	FALSE
NA	Sau	count	gene	drug	erythromycin	Singapore	Singapore	FALSE
NA	Sau	count	gene	drug	gentamicin	Thailand	Thailand	FALSE
NA	Sau	count	gene	drug	gentamicin	USA	USA	FALSE
NA	Sau	count	gene	drug	rifampin	UK	UK	FALSE
NA	Sau	count	gene	drug	rifampin	USA	USA	FALSE
1	Aba	count	gene	drug_class	carbapenems	India	India	FALSE
1	Aba	count	gene	drug_class	trimethoprim_sulfonamides	India	India	FALSE
1	Aba	count	gene	drug	ampicillin_sulbactam	Pakistan	Pakistan	FALSE
1	Aba	count	gene	drug	doripenem	USA	USA	FALSE
1	Aba	count	gene	drug	imipenem	India	India	FALSE
1	Aba	count	gene	drug	imipenem	Pakistan	Pakistan	FALSE
1	Aba	count	gene	drug	trimethoprim_sulfamethoxazole	India	India	FALSE
1	Efa	count	gene	drug_class	aminoglycosides	Pakistan	Pakistan	FALSE
1	Efa	count	gene	drug_class	glycopeptides	Australia	Australia	FALSE
1	Efa	count	gene	drug_class	glycopeptides	UK	UK	FALSE
1	Efa	count	gene	drug	gentamicin	Pakistan	Pakistan	FALSE
1	Efa	count	gene	drug	streptomycin	UK	UK	FALSE
1	Efa	count	gene	drug	teicoplanin	UK	UK	FALSE
1	Efa	count	gene	drug	vancomycin	Australia	Australia	FALSE
1	Efa	count	gene	drug	vancomycin	UK	UK	FALSE
1	Esp.	count	gene	drug	tetracycline	USA	USA	FALSE
1	Kpn	count	gene	drug_class	quinolones	India	India	FALSE
1	Kpn	count	gene	drug_class	trimethoprim_sulfonamides	India	India	FALSE
1	Kpn	count	gene	drug	cefotaxime	Norway	Norway	FALSE
1	Kpn	count	gene	drug	cefoxitin	Thailand	Thailand	FALSE
1	Kpn	count	gene	drug	ciprofloxacin	Australia	Australia	FALSE
1	Kpn	count	gene	drug	doxycycline	India	India	FALSE
1	Kpn	count	gene	drug	gentamicin	Australia	Australia	FALSE
1	Kpn	count	gene	drug	nalidixic_acid	India	India	FALSE
1	Kpn	count	gene	drug	trimethoprim_sulfamethoxazole	India	India	FALSE
1	Sau	count	gene	drug_class	aminoglycosides	Ghana	Ghana	FALSE
1	Sau	count	gene	drug_class	amphenicols	Ghana	Ghana	FALSE
1	Sau	count	gene	drug_class	amphenicols	UK	UK	FALSE
1	Sau	count	gene	drug_class	cephalosporins	Thailand	Thailand	FALSE
1	Sau	count	gene	drug_class	fluoroquinolones	Ghana	Ghana	FALSE
1	Sau	count	gene	drug_class	lincosamides	Ireland	Ireland	FALSE
1	Sau	count	gene	drug_class	macrolides	Ireland	Ireland	FALSE
1	Sau	count	gene	drug_class	penicillins	Netherlands	Netherlands	FALSE
1	Sau	count	gene	drug_class	tetracyclines	Ghana	Ghana	FALSE
1	Sau	count	gene	drug_class	tetracyclines	Ireland	Ireland	FALSE
1	Sau	count	gene	drug_class	tetracyclines	Singapore	Singapore	FALSE
1	Sau	count	gene	drug_class	tetracyclines	UK	UK	FALSE
1	Sau	count	gene	drug_class	trimethoprim_sulfonamides	Ghana	Ghana	FALSE
1	Sau	count	gene	drug	cefoxitin	Thailand	Thailand	FALSE
1	Sau	count	gene	drug	chloramphenicol	Ghana	Ghana	FALSE
1	Sau	count	gene	drug	chloramphenicol	UK	UK	FALSE
1	Sau	count	gene	drug	ciprofloxacin	Ghana	Ghana	FALSE
1	Sau	count	gene	drug	clindamycin	Ireland	Ireland	FALSE
1	Sau	count	gene	drug	erythromycin	Ireland	Ireland	FALSE
1	Sau	count	gene	drug	gentamicin	Ghana	Ghana	FALSE
1	Sau	count	gene	drug	gentamicin	UK	UK	FALSE
1	Sau	count	gene	drug	kanamycin	Ghana	Ghana	FALSE
1	Sau	count	gene	drug	methicillin	Netherlands	Netherlands	FALSE
1	Sau	count	gene	drug	oxacillin	Ghana	Ghana	FALSE
1	Sau	count	gene	drug	oxacillin	Thailand	Thailand	FALSE
1	Sau	count	gene	drug	oxacillin	USA	USA	FALSE
1	Sau	count	gene	drug	tetracycline	Ghana	Ghana	FALSE
1	Sau	count	gene	drug	tetracycline	Ireland	Ireland	FALSE
1	Sau	count	gene	drug	tetracycline	Singapore	Singapore	FALSE
1	Sau	count	gene	drug	tetracycline	UK	UK	FALSE
1	Sau	count	gene	drug	tobramycin	Ghana	Ghana	FALSE
1	Sau	count	gene	drug	trimethoprim_sulfamethoxazole	Ghana	Ghana	FALSE
0.99	Sau	count	gene	drug_class	macrolides	UK	UK	FALSE
0.99	Sau	count	gene	drug	erythromycin	UK	UK	FALSE
0.98	Sau	count	gene	drug_class	aminoglycosides	Singapore	Singapore	FALSE
0.98	Sau	count	gene	drug	gentamicin	Singapore	Singapore	FALSE
0.97	Kpn	count	gene	drug_class	aminoglycosides	Norway	Norway	FALSE
0.97	Kpn	count	gene	drug	gentamicin	Norway	Norway	FALSE
0.96	Aba	count	gene	drug_class	carbapenems	Vietnam	Vietnam	FALSE
0.96	Aba	count	gene	drug	imipenem	Vietnam	Vietnam	FALSE
0.96	Efa	count	gene	drug	gentamicin	UK	UK	FALSE
0.96	Kpn	count	gene	drug	imipenem	USA	USA	FALSE
0.96	Kpn	count	gene	drug	meropenem	USA	USA	FALSE
0.96	Sau	count	gene	drug_class	macrolides	USA	USA	FALSE
0.96	Sau	count	gene	drug	erythromycin	USA	USA	FALSE
0.95	Aba	count	gene	drug	tetracycline	USA	USA	FALSE
0.95	Esp.	count	gene	drug_class	trimethoprim_derivatives	UK	UK	FALSE
0.95	Esp.	count	gene	drug	trimethoprim	UK	UK	FALSE
0.95	Kpn	count	gene	drug_class	carbapenems	Pakistan	Pakistan	FALSE
0.95	Kpn	count	gene	drug_class	carbapenems	USA	USA	FALSE
0.95	Kpn	count	gene	drug	ceftazidime	Norway	Norway	FALSE
0.95	Kpn	count	gene	drug	gentamicin	USA	USA	FALSE
0.95	Kpn	count	gene	drug	meropenem	Pakistan	Pakistan	FALSE
0.95	Pae	count	gene	drug	tobramycin	Germany	Germany	FALSE
0.95	Sau	count	gene	drug_class	fusidane	UK	UK	FALSE
0.95	Sau	count	gene	drug	fusidic_acid	UK	UK	FALSE
0.94	Aba	count	gene	drug	moxifloxacin	USA	USA	FALSE
0.94	Esp.	count	gene	drug	gentamicin	Ireland	Ireland	FALSE
0.94	Kpn	count	gene	drug_class	trimethoprim_sulfonamides	Australia	Australia	FALSE
0.94	Kpn	count	gene	drug_class	trimethoprim_sulfonamides	Norway	Norway	FALSE
0.94	Kpn	count	gene	drug	cefazolin	Australia	Australia	FALSE
0.94	Kpn	count	gene	drug	ceftriaxone	Australia	Australia	FALSE
0.94	Kpn	count	gene	drug	ertapenem	USA	USA	FALSE
0.94	Kpn	count	gene	drug	gentamicin	Spain	Spain	FALSE
0.94	Kpn	count	gene	drug	trimethoprim_sulfamethoxazole	Australia	Australia	FALSE
0.94	Kpn	count	gene	drug	trimethoprim_sulfamethoxazole	Norway	Norway	FALSE
0.94	Sau	count	gene	drug_class	aminoacyl_trna_synthetase_inhibitor	UK	UK	FALSE
0.94	Sau	count	gene	drug_class	fluoroquinolones	UK	UK	FALSE
0.94	Sau	count	gene	drug	ciprofloxacin	UK	UK	FALSE
0.94	Sau	count	gene	drug	mupirocin	UK	UK	FALSE
0.93	Aba	count	gene	drug_class	tetracyclines	India	India	FALSE
0.93	Aba	count	gene	drug	doxycycline	India	India	FALSE
0.93	Esp.	count	gene	drug	cefepime	USA	USA	FALSE
0.93	Kpn	count	gene	drug_class	amphenicols	India	India	FALSE
0.93	Kpn	count	gene	drug	chloramphenicol	India	India	FALSE
0.93	Kpn	count	gene	drug	levofloxacin	USA	USA	FALSE
0.93	Sau	count	gene	drug_class	trimethoprim_sulfonamides	Singapore	Singapore	FALSE
0.93	Sau	count	gene	drug	trimethoprim_sulfamethoxazole	Singapore	Singapore	FALSE
0.92	Aba	count	gene	drug	amikacin	USA	USA	FALSE
0.92	Aba	count	gene	drug	imipenem	USA	USA	FALSE
0.92	Efa	count	gene	drug_class	glycopeptides	Ireland	Ireland	FALSE
0.92	Efa	count	gene	drug	vancomycin	Ireland	Ireland	FALSE
0.92	Kpn	count	gene	drug_class	fluoroquinolones	Norway	Norway	FALSE
0.92	Kpn	count	gene	drug	cefepime	Thailand	Thailand	FALSE
0.92	Kpn	count	gene	drug	ciprofloxacin	Norway	Norway	FALSE
0.92	Kpn	count	gene	drug	gentamicin	Ireland	Ireland	FALSE
0.92	Kpn	count	gene	drug	tobramycin	USA	USA	FALSE
0.91	Kpn	count	gene	drug	cefoxitin	Pakistan	Pakistan	FALSE
0.91	Kpn	count	gene	drug	cefpodoxime	USA	USA	FALSE
0.91	Kpn	count	gene	drug	trimethoprim_sulfamethoxazole	USA	USA	FALSE
0.91	Pae	count	gene	drug_class	aminoglycosides	Germany	Germany	FALSE
0.91	Pae	count	gene	drug	ciprofloxacin	Spain	Spain	FALSE
0.9	Aba	count	gene	drug	ceftazidime	USA	USA	FALSE
0.9	Efa	count	gene	drug_class	oxazolidinones	USA	USA	FALSE
0.9	Esp.	count	gene	drug	tobramycin	Ireland	Ireland	FALSE
0.9	Kpn	count	gene	drug_class	trimethoprim_derivatives	UK	UK	FALSE
0.9	Kpn	count	gene	drug	amikacin	Ireland	Ireland	FALSE
0.9	Kpn	count	gene	drug	amikacin	Pakistan	Pakistan	FALSE
0.9	Kpn	count	gene	drug	ceftazidime	Australia	Australia	FALSE
0.9	Kpn	count	gene	drug	trimethoprim	UK	UK	FALSE
0.9	Sau	count	gene	drug_class	aminoglycosides	UK	UK	FALSE
0.9	Sau	count	gene	drug_class	lincosamides	Thailand	Thailand	FALSE
0.9	Sau	count	gene	drug_class	lincosamides	USA	USA	FALSE
0.9	Sau	count	gene	drug	clindamycin	Thailand	Thailand	FALSE
0.9	Sau	count	gene	drug	clindamycin	USA	USA	FALSE
0.9	Sau	count	gene	drug	penicillin	Thailand	Thailand	FALSE
0.89	Kpn	count	gene	drug_class	cephalosporins	Norway	Norway	FALSE
0.89	Kpn	count	gene	drug	ciprofloxacin	USA	USA	FALSE
0.89	Pae	count	gene	drug	levofloxacin	Spain	Spain	FALSE
0.88	Aba	count	gene	drug_class	carbapenems	USA	USA	FALSE
0.88	Aba	count	gene	drug_class	trimethoprim_sulfonamides	USA	USA	FALSE
0.88	Aba	count	gene	drug	trimethoprim_sulfamethoxazole	USA	USA	FALSE
0.88	Efa	count	gene	drug_class	glycopeptides	USA	USA	FALSE
0.88	Efa	count	gene	drug	linezolid	Pakistan	Pakistan	FALSE
0.88	Efa	count	gene	drug	vancomycin	USA	USA	FALSE
0.88	Esp.	count	gene	drug_class	trimethoprim_sulfonamides	USA	USA	FALSE
0.88	Esp.	count	gene	drug	trimethoprim_sulfamethoxazole	USA	USA	FALSE
0.88	Kpn	count	gene	drug_class	fluoroquinolones	Australia	Australia	FALSE
0.88	Kpn	count	gene	drug_class	trimethoprim_derivatives	Australia	Australia	FALSE
0.88	Kpn	count	gene	drug	amikacin	USA	USA	FALSE
0.88	Kpn	count	gene	drug	gentamicin	Barbados	Barbados	FALSE
0.88	Kpn	count	gene	drug	streptomycin	India	India	FALSE
0.88	Kpn	count	gene	drug	tetracycline	USA	USA	FALSE
0.88	Kpn	count	gene	drug	trimethoprim	Australia	Australia	FALSE
0.87	Aba	count	gene	drug	levofloxacin	USA	USA	FALSE
0.87	Kpn	count	gene	drug	gentamicin	Thailand	Thailand	FALSE
0.87	Pae	count	gene	drug_class	penicillins	USA	USA	FALSE
0.86	Aba	count	gene	drug	ampicillin_sulbactam	USA	USA	FALSE
0.86	Efa	count	gene	drug_class	lipopeptides	Australia	Australia	FALSE
0.86	Efa	count	gene	drug	daptomycin	Australia	Australia	FALSE
0.86	Kpn	count	gene	drug_class	phosphonic_acid_antibacterial	Italy	Italy	FALSE
0.86	Kpn	count	gene	drug_class	polymyxin	Greece	Greece	FALSE
0.86	Kpn	count	gene	drug_class	trimethoprim_sulfonamides	Italy	Italy	FALSE
0.86	Kpn	count	gene	drug	cefoxitin	Australia	Australia	FALSE
0.86	Kpn	count	gene	drug	cefoxitin	USA	USA	FALSE
0.86	Kpn	count	gene	drug	cefpodoxime	Ireland	Ireland	FALSE
0.86	Kpn	count	gene	drug	cefuroxime	USA	USA	FALSE
0.86	Kpn	count	gene	drug	colistin	Greece	Greece	FALSE
0.86	Kpn	count	gene	drug	fosfomycin	Italy	Italy	FALSE
0.86	Kpn	count	gene	drug	gentamicin	Pakistan	Pakistan	FALSE
0.86	Kpn	count	gene	drug	trimethoprim_sulfamethoxazole	Italy	Italy	FALSE
0.85	Aba	count	gene	drug_class	penicillins_beta_lactamase_inhibitor	USA	USA	FALSE
0.85	Kpn	count	gene	drug_class	polymyxin	Germany	Germany	FALSE
0.85	Kpn	count	gene	drug_class	tetracyclines	Pakistan	Pakistan	FALSE
0.85	Kpn	count	gene	drug_class	tetracyclines	USA	USA	FALSE
0.85	Kpn	count	gene	drug_class	trimethoprim_sulfonamides	Pakistan	Pakistan	FALSE
0.85	Kpn	count	gene	drug	amikacin	Australia	Australia	FALSE
0.85	Kpn	count	gene	drug	cefotaxime	Ireland	Ireland	FALSE
0.85	Kpn	count	gene	drug	colistin	Germany	Germany	FALSE
0.85	Kpn	count	gene	drug	gentamicin	Italy	Italy	FALSE
0.85	Kpn	count	gene	drug	trimethoprim_sulfamethoxazole	Pakistan	Pakistan	FALSE
0.85	Pae	count	gene	drug	ceftolozane_tazobactam	Germany	Germany	FALSE
0.85	Sau	count	gene	drug_class	penicillins	USA	USA	FALSE
0.84	Aba	count	gene	drug	amikacin	Pakistan	Pakistan	FALSE
0.84	Aba	count	gene	drug	ceftriaxone	USA	USA	FALSE
0.84	Aba	count	gene	drug	meropenem	USA	USA	FALSE
0.84	Kpn	count	gene	drug_class	carbapenems	Thailand	Thailand	FALSE
0.84	Kpn	count	gene	drug	ceftazidime	USA	USA	FALSE
0.84	Kpn	count	gene	drug	ertapenem	Thailand	Thailand	FALSE
0.84	Kpn	count	gene	drug	norfloxacin	Australia	Australia	FALSE
0.84	Kpn	count	gene	drug	tobramycin	Ireland	Ireland	FALSE
0.84	Pae	count	gene	drug_class	carbapenems	India	India	FALSE
0.84	Sau	count	gene	drug_class	fluoroquinolones	Singapore	Singapore	FALSE
0.84	Sau	count	gene	drug	ciprofloxacin	Singapore	Singapore	FALSE
0.83	Aba	count	gene	drug	tobramycin	USA	USA	FALSE
0.83	Efa	count	gene	drug_class	macrolides	Pakistan	Pakistan	FALSE
0.83	Efa	count	gene	drug	synercid	Pakistan	Pakistan	FALSE
0.83	Kpn	count	gene	drug_class	monobactams	Barbados	Barbados	FALSE
0.83	Kpn	count	gene	drug	aztreonam	Barbados	Barbados	FALSE
0.83	Kpn	count	gene	drug	cefazolin	Pakistan	Pakistan	FALSE
0.83	Kpn	count	gene	drug	cefotetan	Pakistan	Pakistan	FALSE
0.83	Kpn	count	gene	drug	ceftazidime	Barbados	Barbados	FALSE
0.83	Kpn	count	gene	drug	ceftriaxone	Pakistan	Pakistan	FALSE
0.83	Kpn	count	gene	drug	cephalothin	USA	USA	FALSE
0.83	Pae	count	gene	drug	ceftazidime_avibactam	Germany	Germany	FALSE
0.83	Pae	count	gene	drug	meropenem	USA	USA	FALSE
0.82	Esp.	count	gene	drug	tobramycin	USA	USA	FALSE
0.81	Aba	count	gene	drug_class	tetracyclines	USA	USA	FALSE
0.81	Aba	count	gene	drug	amikacin	Vietnam	Vietnam	FALSE
0.81	Esp.	count	gene	drug	meropenem	USA	USA	FALSE
0.81	Kpn	count	gene	drug	amikacin	Italy	Italy	FALSE
0.81	Kpn	count	gene	drug	cefazolin	USA	USA	FALSE
0.81	Kpn	count	gene	drug	tobramycin	Australia	Australia	FALSE
0.8	Esp.	count	gene	drug_class	fluoroquinolones	USA	USA	FALSE
0.8	Esp.	count	gene	drug	ciprofloxacin	USA	USA	FALSE
0.8	Kpn	count	gene	drug	ceftriaxone	USA	USA	FALSE
0.8	Pae	count	gene	drug_class	cephalosporins_beta_lactamase_inhibitor	Germany	Germany	FALSE
0.8	Pae	count	gene	drug_class	fluoroquinolones	India	India	FALSE
0.8	Sau	count	gene	drug_class	trimethoprim_sulfonamides	Thailand	Thailand	FALSE
0.8	Sau	count	gene	drug	ciprofloxacin	USA	USA	FALSE
0.8	Sau	count	gene	drug	trimethoprim_sulfamethoxazole	Thailand	Thailand	FALSE
0.79	Kpn	count	gene	drug_class	fluoroquinolones	Pakistan	Pakistan	FALSE
0.79	Kpn	count	gene	drug	ciprofloxacin	Pakistan	Pakistan	FALSE
0.79	Pae	count	gene	drug	imipenem	USA	USA	FALSE
0.79	Pae	count	gene	drug	piperacillin	USA	USA	FALSE
0.79	Sau	count	gene	drug_class	fusidane	Ireland	Ireland	FALSE
0.79	Sau	count	gene	drug	fusidic_acid	Ireland	Ireland	FALSE
0.78	Aba	count	gene	drug	cefotaxime	USA	USA	FALSE
0.78	Aba	count	gene	drug	gentamicin	USA	USA	FALSE
0.78	Kpn	count	gene	drug_class	carbapenems	Australia	Australia	FALSE
0.78	Kpn	count	gene	drug	meropenem	Australia	Australia	FALSE
0.78	Pae	count	gene	drug_class	carbapenems	USA	USA	FALSE
0.78	Pae	count	gene	drug_class	fluoroquinolones	Spain	Spain	FALSE
0.78	Pae	count	gene	drug	imipenem	India	India	FALSE
0.78	Sau	count	gene	drug_class	macrolides	Thailand	Thailand	FALSE
0.78	Sau	count	gene	drug	erythromycin	Thailand	Thailand	FALSE
0.77	Kpn	count	gene	drug_class	fluoroquinolones	Malawi	Malawi	FALSE
0.77	Kpn	count	gene	drug_class	fluoroquinolones	USA	USA	FALSE
0.77	Kpn	count	gene	drug_class	trimethoprim_derivatives	Thailand	Thailand	FALSE
0.77	Kpn	count	gene	drug	cefepime	Australia	Australia	FALSE
0.77	Kpn	count	gene	drug	cefoxitin	Ireland	Ireland	FALSE
0.77	Kpn	count	gene	drug	ciprofloxacin	Malawi	Malawi	FALSE
0.77	Kpn	count	gene	drug	trimethoprim	Thailand	Thailand	FALSE
0.76	Aba	count	gene	drug	ciprofloxacin	USA	USA	FALSE
0.76	Aba	count	gene	drug	doxycycline	Pakistan	Pakistan	FALSE
0.76	Esp.	count	gene	drug_class	carbapenems	USA	USA	FALSE
0.76	Esp.	count	gene	drug	ertapenem	USA	USA	FALSE
0.76	Kpn	count	gene	drug_class	cephalosporins	Barbados	Barbados	FALSE
0.76	Kpn	count	gene	drug_class	fluoroquinolones	Barbados	Barbados	FALSE
0.76	Kpn	count	gene	drug	cefazolin	Barbados	Barbados	FALSE
0.76	Kpn	count	gene	drug	cefotaxime	USA	USA	FALSE
0.76	Kpn	count	gene	drug	ceftriaxone	Barbados	Barbados	FALSE
0.76	Kpn	count	gene	drug	ciprofloxacin	Barbados	Barbados	FALSE
0.76	Kpn	count	gene	drug	meropenem	Ireland	Ireland	FALSE
0.76	Kpn	count	gene	drug	tobramycin	Thailand	Thailand	FALSE
0.76	Pae	count	gene	drug	ciprofloxacin	Germany	Germany	FALSE
0.75	Kpn	count	gene	drug_class	nitrofuran_derivatives	Australia	Australia	FALSE
0.75	Kpn	count	gene	drug_class	tetracyclines	India	India	FALSE
0.75	Kpn	count	gene	drug	cefepime	USA	USA	FALSE
0.75	Kpn	count	gene	drug	nitrofurantoin	Australia	Australia	FALSE
0.75	Pae	count	gene	drug	tobramycin	USA	USA	FALSE
0.75	Sau	count	gene	drug_class	fluoroquinolones	USA	USA	FALSE
0.74	Kpn	count	gene	drug_class	monobactams	USA	USA	FALSE
0.74	Kpn	count	gene	drug	aztreonam	USA	USA	FALSE
0.74	Pae	count	gene	drug	piperacillin_tazobactam	USA	USA	FALSE
0.73	Aba	count	gene	drug_class	fluoroquinolones	USA	USA	FALSE
0.73	Aba	count	gene	drug	gentamicin	Vietnam	Vietnam	FALSE
0.73	Pae	count	gene	drug	gentamicin	USA	USA	FALSE
0.72	Esp.	count	gene	drug	levofloxacin	USA	USA	FALSE
0.72	Kpn	count	gene	drug_class	amphenicols	Italy	Italy	FALSE
0.72	Kpn	count	gene	drug_class	quinolones	USA	USA	FALSE
0.72	Kpn	count	gene	drug	chloramphenicol	Italy	Italy	FALSE
0.72	Kpn	count	gene	drug	nalidixic_acid	USA	USA	FALSE
0.72	Pae	count	gene	drug	tobramycin	Spain	Spain	FALSE
0.71	Kpn	count	gene	drug_class	aminoglycosides	Malawi	Malawi	FALSE
0.71	Kpn	count	gene	drug	gentamicin	Malawi	Malawi	FALSE
0.71	Pae	count	gene	drug	ceftazidime	USA	USA	FALSE
0.7	Aba	count	gene	drug_class	carbapenems	Pakistan	Pakistan	FALSE
0.7	Kpn	count	gene	drug_class	fluoroquinolones	Thailand	Thailand	FALSE
0.7	Kpn	count	gene	drug	ciprofloxacin	Thailand	Thailand	FALSE
0.7	Pae	count	gene	drug_class	aminoglycosides	Spain	Spain	FALSE
0.7	Pae	count	gene	drug_class	carbapenems	Germany	Germany	FALSE
0.7	Pae	count	gene	drug_class	carbapenems	Spain	Spain	FALSE
0.7	Pae	count	gene	drug	meropenem	Germany	Germany	FALSE
0.7	Pae	count	gene	drug	meropenem	Spain	Spain	FALSE
0.69	Kpn	count	gene	drug_class	tetracyclines	Italy	Italy	FALSE
0.69	Pae	count	gene	drug_class	fluoroquinolones	Germany	Germany	FALSE
0.69	Pae	count	gene	drug	amikacin	USA	USA	FALSE
0.68	Pae	count	gene	drug	ciprofloxacin	USA	USA	FALSE
0.68	Pae	count	gene	drug	levofloxacin	USA	USA	FALSE
0.66	Kpn	count	gene	drug_class	nitrofuran_derivatives	USA	USA	FALSE
0.66	Kpn	count	gene	drug_class	phosphonic_acid_antibacterial	Greece	Greece	FALSE
0.66	Kpn	count	gene	drug_class	polymyxin	Romania	Romania	FALSE
0.66	Kpn	count	gene	drug	colistin	Romania	Romania	FALSE
0.66	Kpn	count	gene	drug	fosfomycin	Greece	Greece	FALSE
0.66	Kpn	count	gene	drug	nitrofurantoin	USA	USA	FALSE
0.66	Pae	count	gene	drug_class	fluoroquinolones	USA	USA	FALSE
0.65	Kpn	count	gene	drug_class	polymyxin	Turkey	Turkey	FALSE
0.65	Kpn	count	gene	drug_class	tetracyclines	Ireland	Ireland	FALSE
0.65	Kpn	count	gene	drug	colistin	Turkey	Turkey	FALSE
0.65	Kpn	count	gene	drug	tigecycline	Ireland	Ireland	FALSE
0.65	Kpn	count	gene	drug	tobramycin	Pakistan	Pakistan	FALSE
0.65	Pae	count	gene	drug	cefepime	USA	USA	FALSE
0.64	Kpn	count	gene	drug_class	aminoglycosides	Barbados	Barbados	FALSE
0.64	Kpn	count	gene	drug_class	aminoglycosides	Pakistan	Pakistan	FALSE
0.64	Kpn	count	gene	drug_class	polymyxin	Italy	Italy	FALSE
0.64	Kpn	count	gene	drug	colistin	Italy	Italy	FALSE
0.63	Pae	count	gene	drug	ceftazidime	Germany	Germany	FALSE
0.62	Kpn	count	gene	drug_class	cephalosporins	Australia	Australia	FALSE
0.61	Esp.	count	gene	drug	imipenem	USA	USA	FALSE
0.61	Pae	count	gene	drug_class	cephalosporins	Germany	Germany	FALSE
0.61	Pae	count	gene	drug_class	fluoroquinolones	France	France	FALSE
0.61	Pae	count	gene	drug	levofloxacin	France	France	FALSE
0.6	Aba	count	gene	drug_class	aminoglycosides	USA	USA	FALSE
0.59	Aba	count	gene	drug_class	tetracyclines	Pakistan	Pakistan	FALSE
0.59	Pae	count	gene	drug_class	cephalosporins	Spain	Spain	FALSE
0.59	Pae	count	gene	drug_class	penicillins_beta_lactamase_inhibitor	USA	USA	FALSE
0.59	Pae	count	gene	drug	ceftazidime	Spain	Spain	FALSE
0.58	Kpn	count	gene	drug_class	aminoglycosides	Ireland	Ireland	FALSE
0.58	Kpn	count	gene	drug	tigecycline	Italy	Italy	FALSE
0.57	Pae	count	gene	drug_class	aminoglycosides	India	India	FALSE
0.57	Pae	count	gene	drug_class	aminoglycosides	USA	USA	FALSE
0.55	Kpn	count	gene	drug_class	carbapenems	India	India	FALSE
0.55	Kpn	count	gene	drug	imipenem	India	India	FALSE
0.54	Kpn	count	gene	drug_class	aminoglycosides	USA	USA	FALSE
0.54	Pae	count	gene	drug_class	cephalosporins	USA	USA	FALSE
0.5	Esp.	count	gene	drug_class	aminoglycosides	Ireland	Ireland	FALSE
0.5	Pae	count	gene	drug_class	monobactams	USA	USA	FALSE
0.5	Pae	count	gene	drug	aztreonam	USA	USA	FALSE
0.49	Kpn	count	gene	drug_class	aminoglycosides	Italy	Italy	FALSE
0.47	Aba	count	gene	drug	gentamicin	Pakistan	Pakistan	FALSE
0.47	Esp.	count	gene	drug_class	tetracyclines	Ireland	Ireland	FALSE
0.47	Esp.	count	gene	drug	tigecycline	Ireland	Ireland	FALSE
0.46	Sau	count	gene	drug	penicillin	Ireland	Ireland	FALSE
0.42	Esp.	count	gene	drug	meropenem	Ireland	Ireland	FALSE
0.41	Esp.	count	gene	drug_class	aminoglycosides	USA	USA	FALSE
0.41	Kpn	count	gene	drug_class	polymyxin	Serbia	Serbia	FALSE
0.41	Kpn	count	gene	drug	colistin	Serbia	Serbia	FALSE
0.38	Kpn	count	gene	drug	aztreonam	Italy	Italy	FALSE
0.35	Esp.	count	gene	drug_class	tetracyclines	USA	USA	FALSE
0.33	Esp.	count	gene	drug_class	carbapenems	Ireland	Ireland	FALSE
0.22	Kpn	count	gene	drug_class	aminoglycosides	Thailand	Thailand	FALSE
NA	Sau	count	gene	drug_class	penicillins	Thailand	Netherlands	TRUE
NA	Kpn	count	gene	drug_class	trimethoprim_sulfonamides	Australia	Norway	TRUE
NA	Kpn	count	gene	drug	ciprofloxacin	Australia	Norway	TRUE
NA	Kpn	count	gene	drug	gentamicin	Australia	Norway	TRUE
NA	Kpn	count	gene	drug	trimethoprim_sulfamethoxazole	Australia	Norway	TRUE
NA	Kpn	count	gene	drug_class	fluoroquinolones	India	Norway	TRUE
NA	Kpn	count	gene	drug	ciprofloxacin	India	Norway	TRUE
NA	Kpn	count	gene	drug_class	cephalosporins	Ireland	Norway	TRUE
NA	Kpn	count	gene	drug_class	aminoglycosides	Italy	Norway	TRUE
NA	Kpn	count	gene	drug_class	trimethoprim_sulfonamides	Italy	Norway	TRUE
NA	Kpn	count	gene	drug	trimethoprim_sulfamethoxazole	Italy	Norway	TRUE
NA	Kpn	count	gene	drug	ceftazidime	Pakistan	Norway	TRUE
NA	Kpn	count	gene	drug_class	aminoglycosides	Thailand	Norway	TRUE
NA	Kpn	count	gene	drug	trimethoprim_sulfamethoxazole	UK	Norway	TRUE
NA	Kpn	count	gene	drug_class	cephalosporins	USA	Norway	TRUE
NA	Kpn	count	gene	drug	cefotaxime	USA	Norway	TRUE
NA	Kpn	count	gene	drug	ciprofloxacin	USA	Norway	TRUE
0.92	Kpn	count	gene	drug_class	cephalosporins	Barbados	Norway	TRUE
0.89	Kpn	count	gene	drug_class	trimethoprim_sulfonamides	Malawi	Norway	TRUE
0.89	Kpn	count	gene	drug	trimethoprim_sulfamethoxazole	Malawi	Norway	TRUE
0.85	Kpn	count	gene	drug	gentamicin	Barbados	Norway	TRUE
0.85	Kpn	count	gene	drug	gentamicin	Thailand	Norway	TRUE
0.84	Kpn	count	gene	drug	gentamicin	Italy	Norway	TRUE
0.82	Kpn	count	gene	drug_class	fluoroquinolones	Malawi	Norway	TRUE
0.82	Kpn	count	gene	drug	ciprofloxacin	Malawi	Norway	TRUE
0.81	Kpn	count	gene	drug	ceftazidime	Australia	Norway	TRUE
0.79	Kpn	count	gene	drug_class	aminoglycosides	Ireland	Norway	TRUE
0.75	Kpn	count	gene	drug_class	fluoroquinolones	Barbados	Norway	TRUE
0.75	Kpn	count	gene	drug	ciprofloxacin	Barbados	Norway	TRUE
0.68	Kpn	count	gene	drug_class	aminoglycosides	Barbados	Norway	TRUE
0.67	Kpn	count	gene	drug_class	aminoglycosides	Malawi	Norway	TRUE
0.67	Kpn	count	gene	drug	gentamicin	Malawi	Norway	TRUE
0.65	Kpn	count	gene	drug	gentamicin	Pakistan	Norway	TRUE
0.63	Kpn	count	gene	drug	ceftazidime	Barbados	Norway	TRUE
0.62	Kpn	count	gene	drug_class	fluoroquinolones	Australia	Norway	TRUE
0.61	Kpn	count	gene	drug_class	aminoglycosides	Pakistan	Norway	TRUE
0.6	Kpn	count	gene	drug_class	cephalosporins	Australia	Norway	TRUE
0.6	Kpn	count	gene	drug_class	trimethoprim_sulfonamides	India	Norway	TRUE
0.6	Kpn	count	gene	drug	trimethoprim_sulfamethoxazole	India	Norway	TRUE
0.56	Kpn	count	gene	drug_class	fluoroquinolones	Thailand	Norway	TRUE
0.56	Kpn	count	gene	drug	ciprofloxacin	Thailand	Norway	TRUE
0.54	Kpn	count	gene	drug_class	fluoroquinolones	Pakistan	Norway	TRUE
0.54	Kpn	count	gene	drug	ciprofloxacin	Pakistan	Norway	TRUE
0.53	Kpn	count	gene	drug_class	trimethoprim_sulfonamides	Pakistan	Norway	TRUE
0.53	Kpn	count	gene	drug	trimethoprim_sulfamethoxazole	Pakistan	Norway	TRUE
0.53	Kpn	count	gene	drug	trimethoprim_sulfamethoxazole	Thailand	Norway	TRUE
0.52	Kpn	count	gene	drug	gentamicin	Spain	Norway	TRUE
0.51	Kpn	count	gene	drug_class	trimethoprim_sulfonamides	Spain	Norway	TRUE
0.51	Kpn	count	gene	drug	ceftazidime	Spain	Norway	TRUE
0.51	Kpn	count	gene	drug	trimethoprim_sulfamethoxazole	Spain	Norway	TRUE
0.45	Kpn	count	gene	drug	cefotaxime	Ireland	Norway	TRUE
0.45	Kpn	count	gene	drug	ceftazidime	Thailand	Norway	TRUE
NA	Kpn	count	gene	drug_class	trimethoprim_sulfonamides	Australia	Pakistan	TRUE
NA	Kpn	count	gene	drug	amikacin	Australia	Pakistan	TRUE
NA	Kpn	count	gene	drug	cefepime	Australia	Pakistan	TRUE
NA	Kpn	count	gene	drug	ciprofloxacin	Australia	Pakistan	TRUE
NA	Kpn	count	gene	drug	gentamicin	Australia	Pakistan	TRUE
NA	Kpn	count	gene	drug	trimethoprim_sulfamethoxazole	Australia	Pakistan	TRUE
NA	Aba	count	gene	drug_class	carbapenems	India	Pakistan	TRUE
NA	Aba	count	gene	drug	imipenem	India	Pakistan	TRUE
NA	Aba	count	gene	drug	trimethoprim_sulfamethoxazole	India	Pakistan	TRUE
NA	Kpn	count	gene	drug_class	carbapenems	Ireland	Pakistan	TRUE
NA	Kpn	count	gene	drug_class	cephalosporins	Ireland	Pakistan	TRUE
NA	Kpn	count	gene	drug	amikacin	Ireland	Pakistan	TRUE
NA	Kpn	count	gene	drug	cefoxitin	Ireland	Pakistan	TRUE
NA	Kpn	count	gene	drug_class	tetracyclines	Italy	Pakistan	TRUE
NA	Kpn	count	gene	drug_class	trimethoprim_sulfonamides	Italy	Pakistan	TRUE
NA	Kpn	count	gene	drug	trimethoprim_sulfamethoxazole	Italy	Pakistan	TRUE
NA	Kpn	count	gene	drug_class	cephalosporins	Norway	Pakistan	TRUE
NA	Kpn	count	gene	drug	ceftazidime	Norway	Pakistan	TRUE
NA	Kpn	count	gene	drug_class	aminoglycosides	Thailand	Pakistan	TRUE
NA	Kpn	count	gene	drug	aztreonam	Thailand	Pakistan	TRUE
NA	Kpn	count	gene	drug	trimethoprim_sulfamethoxazole	UK	Pakistan	TRUE
NA	Aba	count	gene	drug_class	carbapenems	USA	Pakistan	TRUE
NA	Aba	count	gene	drug_class	fluoroquinolones	USA	Pakistan	TRUE
NA	Aba	count	gene	drug	ampicillin_sulbactam	USA	Pakistan	TRUE
NA	Aba	count	gene	drug	cefepime	USA	Pakistan	TRUE
NA	Aba	count	gene	drug	ciprofloxacin	USA	Pakistan	TRUE
NA	Aba	count	gene	drug	gentamicin	USA	Pakistan	TRUE
NA	Aba	count	gene	drug	levofloxacin	USA	Pakistan	TRUE
NA	Efa	count	gene	drug_class	oxazolidinones	USA	Pakistan	TRUE
NA	Kpn	count	gene	drug_class	cephalosporins	USA	Pakistan	TRUE
NA	Kpn	count	gene	drug	cefazolin	USA	Pakistan	TRUE
NA	Kpn	count	gene	drug	cefoxitin	USA	Pakistan	TRUE
NA	Kpn	count	gene	drug	ciprofloxacin	USA	Pakistan	TRUE
NA	Kpn	count	gene	drug	ertapenem	USA	Pakistan	TRUE
NA	Kpn	count	gene	drug	tobramycin	USA	Pakistan	TRUE
NA	Aba	count	gene	drug_class	aminoglycosides	Vietnam	Pakistan	TRUE
0.91	Kpn	count	gene	drug	cefoxitin	Thailand	Pakistan	TRUE
0.89	Aba	count	gene	drug	meropenem	USA	Pakistan	TRUE
0.81	Kpn	count	gene	drug	cefepime	Thailand	Pakistan	TRUE
0.81	Aba	count	gene	drug_class	fluoroquinolones	Vietnam	Pakistan	TRUE
0.81	Aba	count	gene	drug	ciprofloxacin	Vietnam	Pakistan	TRUE
0.8	Kpn	count	gene	drug	gentamicin	Thailand	Pakistan	TRUE
0.79	Kpn	count	gene	drug	gentamicin	Italy	Pakistan	TRUE
0.78	Kpn	count	gene	drug_class	trimethoprim_sulfonamides	Malawi	Pakistan	TRUE
0.78	Kpn	count	gene	drug	trimethoprim_sulfamethoxazole	Malawi	Pakistan	TRUE
0.76	Kpn	count	gene	drug	gentamicin	Spain	Pakistan	TRUE
0.75	Kpn	count	gene	drug_class	fluoroquinolones	Malawi	Pakistan	TRUE
0.75	Kpn	count	gene	drug	ciprofloxacin	Malawi	Pakistan	TRUE
0.75	Aba	count	gene	drug	piperacillin_tazobactam	Vietnam	Pakistan	TRUE
0.74	Aba	count	gene	drug	imipenem	Vietnam	Pakistan	TRUE
0.73	Kpn	count	gene	drug	tobramycin	Australia	Pakistan	TRUE
0.71	Kpn	count	gene	drug_class	fluoroquinolones	Norway	Pakistan	TRUE
0.71	Kpn	count	gene	drug	ciprofloxacin	Norway	Pakistan	TRUE
0.69	Aba	count	gene	drug	doxycycline	India	Pakistan	TRUE
0.68	Kpn	count	gene	drug	ceftazidime	Australia	Pakistan	TRUE
0.68	Kpn	count	gene	drug_class	carbapenems	Thailand	Pakistan	TRUE
0.68	Kpn	count	gene	drug	ertapenem	Thailand	Pakistan	TRUE
0.67	Kpn	count	gene	drug_class	fluoroquinolones	Barbados	Pakistan	TRUE
0.67	Kpn	count	gene	drug	ciprofloxacin	Barbados	Pakistan	TRUE
0.67	Kpn	count	gene	drug	gentamicin	Barbados	Pakistan	TRUE
0.66	Kpn	count	gene	drug	tobramycin	Spain	Pakistan	TRUE
0.66	Aba	count	gene	drug	gentamicin	Vietnam	Pakistan	TRUE
0.65	Kpn	count	gene	drug_class	aminoglycosides	Italy	Pakistan	TRUE
0.64	Kpn	count	gene	drug_class	fluoroquinolones	Thailand	Pakistan	TRUE
0.64	Kpn	count	gene	drug	ciprofloxacin	Thailand	Pakistan	TRUE
0.63	Kpn	count	gene	drug	cefazolin	Barbados	Pakistan	TRUE
0.63	Kpn	count	gene	drug	ceftriaxone	Barbados	Pakistan	TRUE
0.63	Kpn	count	gene	drug	tobramycin	Ireland	Pakistan	TRUE
0.62	Kpn	count	gene	drug	ceftriaxone	Australia	Pakistan	TRUE
0.61	Kpn	count	gene	drug	cefepime	Barbados	Pakistan	TRUE
0.61	Aba	count	gene	drug_class	tetracyclines	India	Pakistan	TRUE
0.61	Efa	count	gene	drug	gentamicin	UK	Pakistan	TRUE
0.61	Aba	count	gene	drug	amikacin	Vietnam	Pakistan	TRUE
0.6	Kpn	count	gene	drug	ceftazidime	Barbados	Pakistan	TRUE
0.6	Kpn	count	gene	drug_class	tetracyclines	Ireland	Pakistan	TRUE
0.59	Kpn	count	gene	drug_class	aminoglycosides	Barbados	Pakistan	TRUE
0.59	Kpn	count	gene	drug_class	cephalosporins	Barbados	Pakistan	TRUE
0.59	Kpn	count	gene	drug_class	fluoroquinolones	India	Pakistan	TRUE
0.59	Kpn	count	gene	drug	ciprofloxacin	India	Pakistan	TRUE
0.59	Aba	count	gene	drug_class	carbapenems	Vietnam	Pakistan	TRUE
0.58	Kpn	count	gene	drug_class	fluoroquinolones	Australia	Pakistan	TRUE
0.58	Efa	count	gene	drug	vancomycin	Ireland	Pakistan	TRUE
0.58	Efa	count	gene	drug	vancomycin	UK	Pakistan	TRUE
0.58	Efa	count	gene	drug	vancomycin	USA	Pakistan	TRUE
0.57	Kpn	count	gene	drug_class	trimethoprim_sulfonamides	India	Pakistan	TRUE
0.57	Kpn	count	gene	drug	trimethoprim_sulfamethoxazole	India	Pakistan	TRUE
0.55	Efa	count	gene	drug	vancomycin	Australia	Pakistan	TRUE
0.55	Kpn	count	gene	drug_class	aminoglycosides	Malawi	Pakistan	TRUE
0.54	Kpn	count	gene	drug_class	cephalosporins	Australia	Pakistan	TRUE
0.54	Kpn	count	gene	drug_class	carbapenems	India	Pakistan	TRUE
0.54	Kpn	count	gene	drug	amikacin	Italy	Pakistan	TRUE
0.54	Kpn	count	gene	drug	ceftazidime	Spain	Pakistan	TRUE
0.53	Kpn	count	gene	drug_class	aminoglycosides	Ireland	Pakistan	TRUE
0.51	Kpn	count	gene	drug_class	tetracyclines	India	Pakistan	TRUE
0.49	Kpn	count	gene	drug	aztreonam	Italy	Pakistan	TRUE
0.49	Kpn	count	gene	drug_class	trimethoprim_sulfonamides	Spain	Pakistan	TRUE
0.49	Kpn	count	gene	drug	trimethoprim_sulfamethoxazole	Spain	Pakistan	TRUE
0.49	Kpn	count	gene	drug	tobramycin	Thailand	Pakistan	TRUE
0.48	Kpn	count	gene	drug	gentamicin	Malawi	Pakistan	TRUE
0.48	Kpn	count	gene	drug	trimethoprim_sulfamethoxazole	Thailand	Pakistan	TRUE
0.46	Kpn	count	gene	drug	meropenem	Ireland	Pakistan	TRUE
0.46	Kpn	count	gene	drug	ceftazidime	Thailand	Pakistan	TRUE
0.45	Kpn	count	gene	drug_class	carbapenems	Australia	Pakistan	TRUE
0.45	Kpn	count	gene	drug	meropenem	Australia	Pakistan	TRUE
0.45	Kpn	count	gene	drug	aztreonam	Barbados	Pakistan	TRUE
0.4	Kpn	count	gene	drug	cefoxitin	Australia	Pakistan	TRUE
NA	Kpn	count	gene	drug_class	polymyxin	Serbia	Romania	TRUE
NA	Kpn	count	gene	drug	colistin	Serbia	Romania	TRUE
0.72	Kpn	count	gene	drug_class	polymyxin	Germany	Romania	TRUE
0.72	Kpn	count	gene	drug	colistin	Germany	Romania	TRUE
0.67	Kpn	count	gene	drug_class	polymyxin	Israel	Romania	TRUE
0.67	Kpn	count	gene	drug	colistin	Israel	Romania	TRUE
0.58	Kpn	count	gene	drug_class	polymyxin	USA	Romania	TRUE
0.58	Kpn	count	gene	drug	colistin	USA	Romania	TRUE
0.55	Kpn	count	gene	drug_class	polymyxin	Turkey	Romania	TRUE
0.55	Kpn	count	gene	drug	colistin	Turkey	Romania	TRUE
0.54	Kpn	count	gene	drug_class	polymyxin	Greece	Romania	TRUE
0.54	Kpn	count	gene	drug	colistin	Greece	Romania	TRUE
0.46	Kpn	count	gene	drug_class	polymyxin	Italy	Romania	TRUE
0.46	Kpn	count	gene	drug	colistin	Italy	Romania	TRUE
0.41	Kpn	count	gene	drug_class	polymyxin	Spain	Romania	TRUE
0.41	Kpn	count	gene	drug	colistin	Spain	Romania	TRUE
0.56	Kpn	count	gene	drug_class	polymyxin	Spain	Serbia	TRUE
0.56	Kpn	count	gene	drug	colistin	Spain	Serbia	TRUE
0.5	Kpn	count	gene	drug_class	polymyxin	Greece	Serbia	TRUE
0.5	Kpn	count	gene	drug	colistin	Greece	Serbia	TRUE
0.5	Kpn	count	gene	drug_class	polymyxin	Turkey	Serbia	TRUE
0.5	Kpn	count	gene	drug	colistin	Turkey	Serbia	TRUE
0.41	Kpn	count	gene	drug_class	polymyxin	Israel	Serbia	TRUE
0.41	Kpn	count	gene	drug	colistin	Israel	Serbia	TRUE
0.41	Kpn	count	gene	drug_class	polymyxin	Italy	Serbia	TRUE
0.41	Kpn	count	gene	drug	colistin	Italy	Serbia	TRUE
0.4	Kpn	count	gene	drug_class	polymyxin	Romania	Serbia	TRUE
0.4	Kpn	count	gene	drug	colistin	Romania	Serbia	TRUE
0.33	Kpn	count	gene	drug_class	polymyxin	USA	Serbia	TRUE
0.33	Kpn	count	gene	drug	colistin	USA	Serbia	TRUE
0.31	Kpn	count	gene	drug_class	polymyxin	Germany	Serbia	TRUE
0.31	Kpn	count	gene	drug	colistin	Germany	Serbia	TRUE
NA	Sau	count	gene	drug_class	aminoglycosides	Ghana	Singapore	TRUE
NA	Sau	count	gene	drug_class	fluoroquinolones	Ghana	Singapore	TRUE
NA	Sau	count	gene	drug	ciprofloxacin	Ghana	Singapore	TRUE
NA	Sau	count	gene	drug	gentamicin	Ghana	Singapore	TRUE
NA	Sau	count	gene	drug_class	fluoroquinolones	Thailand	Singapore	TRUE
NA	Sau	count	gene	drug	erythromycin	UK	Singapore	TRUE
NA	Sau	count	gene	drug_class	aminoglycosides	USA	Singapore	TRUE
NA	Sau	count	gene	drug_class	fluoroquinolones	USA	Singapore	TRUE
NA	Sau	count	gene	drug	ciprofloxacin	USA	Singapore	TRUE
NA	Sau	count	gene	drug	gentamicin	USA	Singapore	TRUE
0.96	Sau	count	gene	drug	trimethoprim_sulfamethoxazole	Ghana	Singapore	TRUE
0.96	Sau	count	gene	drug_class	aminoglycosides	Thailand	Singapore	TRUE
0.96	Sau	count	gene	drug	gentamicin	Thailand	Singapore	TRUE
0.95	Sau	count	gene	drug_class	tetracyclines	Ireland	Singapore	TRUE
0.95	Sau	count	gene	drug	tetracycline	Ireland	Singapore	TRUE
0.88	Sau	count	gene	drug_class	tetracyclines	Ghana	Singapore	TRUE
0.88	Sau	count	gene	drug	tetracycline	Ghana	Singapore	TRUE
0.81	Sau	count	gene	drug_class	lincosamides	Ireland	Singapore	TRUE
0.81	Sau	count	gene	drug_class	macrolides	Ireland	Singapore	TRUE
0.81	Sau	count	gene	drug	clindamycin	Ireland	Singapore	TRUE
0.81	Sau	count	gene	drug	erythromycin	Ireland	Singapore	TRUE
0.81	Sau	count	gene	drug_class	lincosamides	USA	Singapore	TRUE
0.81	Sau	count	gene	drug	clindamycin	USA	Singapore	TRUE
0.67	Sau	count	gene	drug_class	lincosamides	Thailand	Singapore	TRUE
0.67	Sau	count	gene	drug	clindamycin	Thailand	Singapore	TRUE
0.67	Sau	count	gene	drug_class	macrolides	USA	Singapore	TRUE
0.67	Sau	count	gene	drug	erythromycin	USA	Singapore	TRUE
0.64	Sau	count	gene	drug	ciprofloxacin	UK	Singapore	TRUE
NA	Kpn	count	gene	drug_class	trimethoprim_sulfonamides	Australia	Spain	TRUE
NA	Kpn	count	gene	drug	trimethoprim_sulfamethoxazole	Australia	Spain	TRUE
NA	Kpn	count	gene	drug_class	aminoglycosides	Barbados	Spain	TRUE
NA	Kpn	count	gene	drug_class	trimethoprim_sulfonamides	Italy	Spain	TRUE
NA	Kpn	count	gene	drug	trimethoprim_sulfamethoxazole	Italy	Spain	TRUE
NA	Kpn	count	gene	drug	ceftazidime	Norway	Spain	TRUE
NA	Kpn	count	gene	drug_class	polymyxin	Serbia	Spain	TRUE
NA	Kpn	count	gene	drug	colistin	Serbia	Spain	TRUE
NA	Kpn	count	gene	drug_class	aminoglycosides	Thailand	Spain	TRUE
NA	Kpn	count	gene	drug	ceftazidime	Thailand	Spain	TRUE
NA	Sau	count	gene	drug_class	penicillins	Thailand	Spain	TRUE
NA	Kpn	count	gene	drug	trimethoprim_sulfamethoxazole	UK	Spain	TRUE
NA	Kpn	count	gene	drug	tobramycin	USA	Spain	TRUE
NA	Pae	count	gene	drug_class	aminoglycosides	USA	Spain	TRUE
NA	Pae	count	gene	drug_class	cephalosporins	USA	Spain	TRUE
NA	Pae	count	gene	drug	ciprofloxacin	USA	Spain	TRUE
0.96	Kpn	count	gene	drug	gentamicin	Thailand	Spain	TRUE
0.83	Kpn	count	gene	drug	ceftazidime	Barbados	Spain	TRUE
0.79	Kpn	count	gene	drug	gentamicin	Barbados	Spain	TRUE
0.75	Pae	count	gene	drug	tobramycin	Germany	Spain	TRUE
0.74	Pae	count	gene	drug_class	fluoroquinolones	France	Spain	TRUE
0.73	Kpn	count	gene	drug	tobramycin	Australia	Spain	TRUE
0.73	Pae	count	gene	drug	tobramycin	USA	Spain	TRUE
0.72	Kpn	count	gene	drug	tobramycin	Ireland	Spain	TRUE
0.7	Kpn	count	gene	drug	ceftazidime	Australia	Spain	TRUE
0.69	Pae	count	gene	drug	levofloxacin	France	Spain	TRUE
0.68	Pae	count	gene	drug	ciprofloxacin	Germany	Spain	TRUE
0.66	Pae	count	gene	drug_class	fluoroquinolones	India	Spain	TRUE
0.66	Pae	count	gene	drug_class	fluoroquinolones	USA	Spain	TRUE
0.64	Pae	count	gene	drug_class	carbapenems	France	Spain	TRUE
0.64	Pae	count	gene	drug	meropenem	France	Spain	TRUE
0.64	Kpn	count	gene	drug	gentamicin	Malawi	Spain	TRUE
0.63	Pae	count	gene	drug	levofloxacin	USA	Spain	TRUE
0.62	Kpn	count	gene	drug	tobramycin	Pakistan	Spain	TRUE
0.61	Pae	count	gene	drug_class	carbapenems	India	Spain	TRUE
0.59	Pae	count	gene	drug	meropenem	USA	Spain	TRUE
0.58	Pae	count	gene	drug	ceftazidime_avibactam	Germany	Spain	TRUE
0.58	Kpn	count	gene	drug	gentamicin	Italy	Spain	TRUE
0.58	Kpn	count	gene	drug	gentamicin	Pakistan	Spain	TRUE
0.56	Kpn	count	gene	drug	tobramycin	Thailand	Spain	TRUE
0.56	Kpn	count	gene	drug_class	polymyxin	USA	Spain	TRUE
0.56	Kpn	count	gene	drug	colistin	USA	Spain	TRUE
0.55	Kpn	count	gene	drug_class	aminoglycosides	Pakistan	Spain	TRUE
0.54	Pae	count	gene	drug_class	aminoglycosides	India	Spain	TRUE
0.53	Pae	count	gene	drug	ceftazidime	Germany	Spain	TRUE
0.53	Kpn	count	gene	drug_class	trimethoprim_sulfonamides	India	Spain	TRUE
0.53	Kpn	count	gene	drug	trimethoprim_sulfamethoxazole	India	Spain	TRUE
0.53	Kpn	count	gene	drug_class	aminoglycosides	Ireland	Spain	TRUE
0.53	Kpn	count	gene	drug_class	polymyxin	Italy	Spain	TRUE
0.53	Kpn	count	gene	drug	colistin	Italy	Spain	TRUE
0.52	Kpn	count	gene	drug	trimethoprim_sulfamethoxazole	Thailand	Spain	TRUE
0.51	Pae	count	gene	drug	ceftazidime	USA	Spain	TRUE
0.5	Kpn	count	gene	drug_class	aminoglycosides	Malawi	Spain	TRUE
0.49	Kpn	count	gene	drug_class	polymyxin	Israel	Spain	TRUE
0.49	Kpn	count	gene	drug	colistin	Israel	Spain	TRUE
0.49	Kpn	count	gene	drug_class	polymyxin	Romania	Spain	TRUE
0.49	Kpn	count	gene	drug	colistin	Romania	Spain	TRUE
0.48	Kpn	count	gene	drug_class	aminoglycosides	Italy	Spain	TRUE
0.48	Kpn	count	gene	drug_class	trimethoprim_sulfonamides	Malawi	Spain	TRUE
0.48	Kpn	count	gene	drug	trimethoprim_sulfamethoxazole	Malawi	Spain	TRUE
0.48	Kpn	count	gene	drug_class	trimethoprim_sulfonamides	Pakistan	Spain	TRUE
0.48	Kpn	count	gene	drug	trimethoprim_sulfamethoxazole	Pakistan	Spain	TRUE
0.47	Kpn	count	gene	drug_class	polymyxin	Germany	Spain	TRUE
0.47	Kpn	count	gene	drug	colistin	Germany	Spain	TRUE
0.46	Kpn	count	gene	drug_class	polymyxin	Turkey	Spain	TRUE
0.46	Kpn	count	gene	drug	colistin	Turkey	Spain	TRUE
0.45	Kpn	count	gene	drug_class	polymyxin	Greece	Spain	TRUE
0.45	Kpn	count	gene	drug	colistin	Greece	Spain	TRUE
0.42	Kpn	count	gene	drug	ceftazidime	Pakistan	Spain	TRUE
0.21	Kpn	count	gene	drug	gentamicin	Australia	Spain	TRUE
NA	Kpn	count	gene	drug_class	carbapenems	Australia	Thailand	TRUE
NA	Kpn	count	gene	drug	cefepime	Australia	Thailand	TRUE
NA	Kpn	count	gene	drug	ciprofloxacin	Australia	Thailand	TRUE
NA	Kpn	count	gene	drug	gentamicin	Australia	Thailand	TRUE
NA	Kpn	count	gene	drug	trimethoprim_sulfamethoxazole	Australia	Thailand	TRUE
NA	Kpn	count	gene	drug_class	aminoglycosides	Barbados	Thailand	TRUE
NA	Sau	count	gene	drug_class	aminoglycosides	Ghana	Thailand	TRUE
NA	Sau	count	gene	drug_class	fluoroquinolones	Ghana	Thailand	TRUE
NA	Sau	count	gene	drug	gentamicin	Ghana	Thailand	TRUE
NA	Sau	count	gene	drug	oxacillin	Ghana	Thailand	TRUE
NA	Kpn	count	gene	drug_class	fluoroquinolones	India	Thailand	TRUE
NA	Kpn	count	gene	drug	ciprofloxacin	India	Thailand	TRUE
NA	Kpn	count	gene	drug_class	carbapenems	Ireland	Thailand	TRUE
NA	Kpn	count	gene	drug	cefoxitin	Ireland	Thailand	TRUE
NA	Kpn	count	gene	drug	aztreonam	Italy	Thailand	TRUE
NA	Kpn	count	gene	drug	trimethoprim_sulfamethoxazole	Italy	Thailand	TRUE
NA	Kpn	count	gene	drug	ceftazidime	Norway	Thailand	TRUE
NA	Kpn	count	gene	drug	cefepime	Pakistan	Thailand	TRUE
NA	Kpn	count	gene	drug	cefoxitin	Pakistan	Thailand	TRUE
NA	Kpn	count	gene	drug	ceftazidime	Pakistan	Thailand	TRUE
NA	Kpn	count	gene	drug	ertapenem	Pakistan	Thailand	TRUE
NA	Sau	count	gene	drug	trimethoprim_sulfamethoxazole	Singapore	Thailand	TRUE
NA	Kpn	count	gene	drug_class	trimethoprim_derivatives	UK	Thailand	TRUE
NA	Kpn	count	gene	drug	trimethoprim	UK	Thailand	TRUE
NA	Sau	count	gene	drug	erythromycin	UK	Thailand	TRUE
NA	Kpn	count	gene	drug	cefotaxime	USA	Thailand	TRUE
NA	Kpn	count	gene	drug	cefoxitin	USA	Thailand	TRUE
NA	Kpn	count	gene	drug	ciprofloxacin	USA	Thailand	TRUE
NA	Kpn	count	gene	drug	ertapenem	USA	Thailand	TRUE
NA	Kpn	count	gene	drug	tobramycin	USA	Thailand	TRUE
NA	Sau	count	gene	drug_class	aminoglycosides	USA	Thailand	TRUE
NA	Sau	count	gene	drug_class	fluoroquinolones	USA	Thailand	TRUE
NA	Sau	count	gene	drug	gentamicin	USA	Thailand	TRUE
1	Sau	count	gene	drug	oxacillin	USA	Thailand	TRUE
0.91	Kpn	count	gene	drug	gentamicin	Spain	Thailand	TRUE
0.87	Sau	count	gene	drug_class	lincosamides	USA	Thailand	TRUE
0.87	Sau	count	gene	drug	clindamycin	USA	Thailand	TRUE
0.85	Sau	count	gene	drug_class	lincosamides	Ireland	Thailand	TRUE
0.85	Sau	count	gene	drug	clindamycin	Ireland	Thailand	TRUE
0.84	Sau	count	gene	drug_class	macrolides	Ireland	Thailand	TRUE
0.84	Sau	count	gene	drug	erythromycin	Ireland	Thailand	TRUE
0.81	Sau	count	gene	drug	trimethoprim_sulfamethoxazole	Ghana	Thailand	TRUE
0.8	Kpn	count	gene	drug	gentamicin	Italy	Thailand	TRUE
0.79	Sau	count	gene	drug_class	macrolides	USA	Thailand	TRUE
0.79	Sau	count	gene	drug	erythromycin	USA	Thailand	TRUE
0.78	Kpn	count	gene	drug	trimethoprim_sulfamethoxazole	India	Thailand	TRUE
0.75	Kpn	count	gene	drug_class	carbapenems	Pakistan	Thailand	TRUE
0.69	Kpn	count	gene	drug_class	fluoroquinolones	Norway	Thailand	TRUE
0.69	Kpn	count	gene	drug	ciprofloxacin	Norway	Thailand	TRUE
0.66	Kpn	count	gene	drug	ceftazidime	Australia	Thailand	TRUE
0.65	Kpn	count	gene	drug	tobramycin	Australia	Thailand	TRUE
0.65	Kpn	count	gene	drug	trimethoprim_sulfamethoxazole	Malawi	Thailand	TRUE
0.61	Kpn	count	gene	drug_class	fluoroquinolones	Malawi	Thailand	TRUE
0.61	Kpn	count	gene	drug	ciprofloxacin	Malawi	Thailand	TRUE
0.61	Kpn	count	gene	drug_class	fluoroquinolones	Pakistan	Thailand	TRUE
0.61	Kpn	count	gene	drug	ciprofloxacin	Pakistan	Thailand	TRUE
0.6	Kpn	count	gene	drug_class	fluoroquinolones	Australia	Thailand	TRUE
0.6	Kpn	count	gene	drug_class	fluoroquinolones	Barbados	Thailand	TRUE
0.6	Kpn	count	gene	drug	ciprofloxacin	Barbados	Thailand	TRUE
0.59	Kpn	count	gene	drug	cefotaxime	Norway	Thailand	TRUE
0.59	Sau	count	gene	drug_class	aminoglycosides	Singapore	Thailand	TRUE
0.59	Sau	count	gene	drug	gentamicin	Singapore	Thailand	TRUE
0.59	Kpn	count	gene	drug	cefuroxime	USA	Thailand	TRUE
0.58	Kpn	count	gene	drug	tobramycin	Ireland	Thailand	TRUE
0.57	Kpn	count	gene	drug_class	carbapenems	India	Thailand	TRUE
0.55	Kpn	count	gene	drug	cefoxitin	Australia	Thailand	TRUE
0.55	Kpn	count	gene	drug_class	monobactams	Barbados	Thailand	TRUE
0.55	Kpn	count	gene	drug	aztreonam	Barbados	Thailand	TRUE
0.55	Kpn	count	gene	drug	ceftazidime	Barbados	Thailand	TRUE
0.54	Kpn	count	gene	drug_class	aminoglycosides	Ireland	Thailand	TRUE
0.54	Kpn	count	gene	drug	gentamicin	Malawi	Thailand	TRUE
0.53	Kpn	count	gene	drug	gentamicin	Barbados	Thailand	TRUE
0.51	Kpn	count	gene	drug	tobramycin	Pakistan	Thailand	TRUE
0.51	Sau	count	gene	drug_class	macrolides	Singapore	Thailand	TRUE
0.51	Sau	count	gene	drug	erythromycin	Singapore	Thailand	TRUE
0.5	Kpn	count	gene	drug_class	aminoglycosides	Pakistan	Thailand	TRUE
0.5	Sau	count	gene	drug_class	lincosamides	Singapore	Thailand	TRUE
0.5	Sau	count	gene	drug	clindamycin	Singapore	Thailand	TRUE
0.49	Sau	count	gene	drug	penicillin	Ireland	Thailand	TRUE
0.49	Kpn	count	gene	drug_class	aminoglycosides	Italy	Thailand	TRUE
0.48	Kpn	count	gene	drug_class	aminoglycosides	Malawi	Thailand	TRUE
0.47	Kpn	count	gene	drug	cefepime	Barbados	Thailand	TRUE
0.47	Kpn	count	gene	drug	trimethoprim_sulfamethoxazole	Pakistan	Thailand	TRUE
0.47	Kpn	count	gene	drug	ceftazidime	Spain	Thailand	TRUE
0.45	Kpn	count	gene	drug	cefotaxime	Ireland	Thailand	TRUE
0.45	Kpn	count	gene	drug	trimethoprim_sulfamethoxazole	Spain	Thailand	TRUE
0.39	Sau	count	gene	drug	penicillin	USA	Thailand	TRUE
0.38	Kpn	count	gene	drug	tobramycin	Spain	Thailand	TRUE
0.31	Kpn	count	gene	drug	gentamicin	Pakistan	Thailand	TRUE
0.69	Kpn	count	gene	drug_class	polymyxin	Israel	Turkey	TRUE
0.69	Kpn	count	gene	drug	colistin	Israel	Turkey	TRUE
0.66	Kpn	count	gene	drug_class	polymyxin	Romania	Turkey	TRUE
0.66	Kpn	count	gene	drug	colistin	Romania	Turkey	TRUE
0.65	Kpn	count	gene	drug_class	polymyxin	Italy	Turkey	TRUE
0.65	Kpn	count	gene	drug	colistin	Italy	Turkey	TRUE
0.6	Kpn	count	gene	drug_class	polymyxin	Germany	Turkey	TRUE
0.6	Kpn	count	gene	drug	colistin	Germany	Turkey	TRUE
0.59	Kpn	count	gene	drug_class	polymyxin	Greece	Turkey	TRUE
0.59	Kpn	count	gene	drug	colistin	Greece	Turkey	TRUE
0.51	Kpn	count	gene	drug_class	polymyxin	Spain	Turkey	TRUE
0.51	Kpn	count	gene	drug	colistin	Spain	Turkey	TRUE
0.46	Kpn	count	gene	drug_class	polymyxin	Serbia	Turkey	TRUE
0.46	Kpn	count	gene	drug	colistin	Serbia	Turkey	TRUE
0.43	Kpn	count	gene	drug_class	polymyxin	USA	Turkey	TRUE
0.43	Kpn	count	gene	drug	colistin	USA	Turkey	TRUE
NA	Kpn	count	gene	drug	trimethoprim_sulfamethoxazole	Australia	UK	TRUE
NA	Sau	count	gene	drug_class	aminoglycosides	Ghana	UK	TRUE
NA	Sau	count	gene	drug_class	fluoroquinolones	Ghana	UK	TRUE
NA	Sau	count	gene	drug	ciprofloxacin	Ghana	UK	TRUE
NA	Sau	count	gene	drug	gentamicin	Ghana	UK	TRUE
NA	Kpn	count	gene	drug	trimethoprim_sulfamethoxazole	Italy	UK	TRUE
NA	Efa	count	gene	drug	vancomycin	Pakistan	UK	TRUE
NA	Kpn	count	gene	drug	trimethoprim_sulfamethoxazole	Pakistan	UK	TRUE
NA	Sau	count	gene	drug_class	fluoroquinolones	Thailand	UK	TRUE
NA	Sau	count	gene	drug_class	fluoroquinolones	USA	UK	TRUE
NA	Sau	count	gene	drug_class	rifamycins	USA	UK	TRUE
NA	Sau	count	gene	drug	ciprofloxacin	USA	UK	TRUE
NA	Sau	count	gene	drug	gentamicin	USA	UK	TRUE
NA	Sau	count	gene	drug	rifampin	USA	UK	TRUE
0.96	Efa	count	gene	drug_class	glycopeptides	Ireland	UK	TRUE
0.96	Efa	count	gene	drug	vancomycin	Ireland	UK	TRUE
0.95	Sau	count	gene	drug_class	amphenicols	Ghana	UK	TRUE
0.95	Sau	count	gene	drug	chloramphenicol	Ghana	UK	TRUE
0.92	Efa	count	gene	drug_class	glycopeptides	USA	UK	TRUE
0.92	Efa	count	gene	drug	vancomycin	USA	UK	TRUE
0.92	Esp.	count	gene	drug	trimethoprim_sulfamethoxazole	USA	UK	TRUE
0.85	Sau	count	gene	drug_class	tetracyclines	Ireland	UK	TRUE
0.85	Sau	count	gene	drug	tetracycline	Ireland	UK	TRUE
0.83	Sau	count	gene	drug_class	macrolides	Ireland	UK	TRUE
0.83	Sau	count	gene	drug	erythromycin	Ireland	UK	TRUE
0.83	Kpn	count	gene	drug	trimethoprim_sulfamethoxazole	Malawi	UK	TRUE
0.81	Sau	count	gene	drug_class	macrolides	USA	UK	TRUE
0.81	Sau	count	gene	drug	erythromycin	USA	UK	TRUE
0.77	Sau	count	gene	drug_class	tetracyclines	Ghana	UK	TRUE
0.77	Sau	count	gene	drug	tetracycline	Ghana	UK	TRUE
0.7	Sau	count	gene	drug_class	fusidane	Ireland	UK	TRUE
0.7	Sau	count	gene	drug	fusidic_acid	Ireland	UK	TRUE
0.63	Kpn	count	gene	drug	trimethoprim_sulfamethoxazole	India	UK	TRUE
0.59	Kpn	count	gene	drug_class	trimethoprim_derivatives	Thailand	UK	TRUE
0.59	Kpn	count	gene	drug	trimethoprim	Thailand	UK	TRUE
0.58	Sau	count	gene	drug_class	macrolides	Singapore	UK	TRUE
0.58	Sau	count	gene	drug	erythromycin	Singapore	UK	TRUE
0.56	Efa	count	gene	drug_class	glycopeptides	Australia	UK	TRUE
0.56	Efa	count	gene	drug	vancomycin	Australia	UK	TRUE
0.55	Sau	count	gene	drug_class	aminoglycosides	Thailand	UK	TRUE
0.55	Sau	count	gene	drug	gentamicin	Thailand	UK	TRUE
0.54	Efa	count	gene	drug	gentamicin	Pakistan	UK	TRUE
0.53	Sau	count	gene	drug_class	tetracyclines	Singapore	UK	TRUE
0.53	Sau	count	gene	drug	tetracycline	Singapore	UK	TRUE
0.48	Kpn	count	gene	drug	trimethoprim_sulfamethoxazole	Spain	UK	TRUE
0.47	Efa	count	gene	drug_class	aminoglycosides	Pakistan	UK	TRUE
0.44	Sau	count	gene	drug_class	aminoglycosides	Singapore	UK	TRUE
0.43	Sau	count	gene	drug	gentamicin	Singapore	UK	TRUE
NA	Kpn	count	gene	drug_class	trimethoprim_sulfonamides	Australia	USA	TRUE
NA	Kpn	count	gene	drug	cefepime	Australia	USA	TRUE
NA	Kpn	count	gene	drug	ciprofloxacin	Australia	USA	TRUE
NA	Kpn	count	gene	drug	trimethoprim_sulfamethoxazole	Australia	USA	TRUE
NA	Sau	count	gene	drug_class	fluoroquinolones	Ghana	USA	TRUE
NA	Sau	count	gene	drug	ciprofloxacin	Ghana	USA	TRUE
NA	Sau	count	gene	drug	gentamicin	Ghana	USA	TRUE
NA	Aba	count	gene	drug_class	carbapenems	India	USA	TRUE
NA	Aba	count	gene	drug	imipenem	India	USA	TRUE
NA	Aba	count	gene	drug	trimethoprim_sulfamethoxazole	India	USA	TRUE
NA	Kpn	count	gene	drug_class	fluoroquinolones	India	USA	TRUE
NA	Kpn	count	gene	drug_class	quinolones	India	USA	TRUE
NA	Kpn	count	gene	drug	ciprofloxacin	India	USA	TRUE
NA	Esp.	count	gene	drug	ertapenem	Ireland	USA	TRUE
NA	Kpn	count	gene	drug_class	carbapenems	Ireland	USA	TRUE
NA	Kpn	count	gene	drug_class	cephalosporins	Ireland	USA	TRUE
NA	Kpn	count	gene	drug	cefoxitin	Ireland	USA	TRUE
NA	Sau	count	gene	drug	penicillin	Ireland	USA	TRUE
NA	Kpn	count	gene	drug_class	tetracyclines	Italy	USA	TRUE
NA	Kpn	count	gene	drug_class	trimethoprim_sulfonamides	Italy	USA	TRUE
NA	Kpn	count	gene	drug	aztreonam	Italy	USA	TRUE
NA	Kpn	count	gene	drug	trimethoprim_sulfamethoxazole	Italy	USA	TRUE
NA	Kpn	count	gene	drug_class	cephalosporins	Norway	USA	TRUE
NA	Kpn	count	gene	drug	ceftazidime	Norway	USA	TRUE
NA	Efa	count	gene	drug	vancomycin	Pakistan	USA	TRUE
NA	Kpn	count	gene	drug_class	trimethoprim_sulfonamides	Pakistan	USA	TRUE
NA	Kpn	count	gene	drug	ceftazidime	Pakistan	USA	TRUE
NA	Kpn	count	gene	drug	ceftriaxone	Pakistan	USA	TRUE
NA	Kpn	count	gene	drug	trimethoprim_sulfamethoxazole	Pakistan	USA	TRUE
NA	Kpn	count	gene	drug_class	polymyxin	Romania	USA	TRUE
NA	Kpn	count	gene	drug	colistin	Romania	USA	TRUE
NA	Sau	count	gene	drug	trimethoprim_sulfamethoxazole	Singapore	USA	TRUE
NA	Kpn	count	gene	drug_class	trimethoprim_sulfonamides	Spain	USA	TRUE
NA	Kpn	count	gene	drug	trimethoprim_sulfamethoxazole	Spain	USA	TRUE
NA	Kpn	count	gene	drug_class	aminoglycosides	Thailand	USA	TRUE
NA	Kpn	count	gene	drug	ertapenem	Thailand	USA	TRUE
NA	Sau	count	gene	drug_class	aminoglycosides	Thailand	USA	TRUE
NA	Sau	count	gene	drug_class	fluoroquinolones	Thailand	USA	TRUE
NA	Sau	count	gene	drug_class	penicillins	Thailand	USA	TRUE
NA	Sau	count	gene	drug	gentamicin	Thailand	USA	TRUE
NA	Kpn	count	gene	drug	trimethoprim_sulfamethoxazole	UK	USA	TRUE
NA	Sau	count	gene	drug	erythromycin	UK	USA	TRUE
NA	Sau	count	gene	drug	rifampin	UK	USA	TRUE
0.97	Efa	count	gene	drug	vancomycin	UK	USA	TRUE
0.97	Esp.	count	gene	drug	trimethoprim_sulfamethoxazole	UK	USA	TRUE
0.95	Efa	count	gene	drug_class	glycopeptides	Ireland	USA	TRUE
0.95	Efa	count	gene	drug	vancomycin	Ireland	USA	TRUE
0.89	Kpn	count	gene	drug	gentamicin	Thailand	USA	TRUE
0.86	Kpn	count	gene	drug	gentamicin	Barbados	USA	TRUE
0.86	Sau	count	gene	drug	penicillin	Thailand	USA	TRUE
0.85	Kpn	count	gene	drug	gentamicin	Italy	USA	TRUE
0.8	Pae	count	gene	drug	tobramycin	Germany	USA	TRUE
0.8	Sau	count	gene	drug_class	lincosamides	Thailand	USA	TRUE
0.8	Sau	count	gene	drug	clindamycin	Thailand	USA	TRUE
0.78	Sau	count	gene	drug	trimethoprim_sulfamethoxazole	Ghana	USA	TRUE
0.76	Kpn	count	gene	drug	amikacin	Ireland	USA	TRUE
0.76	Sau	count	gene	drug_class	macrolides	Ireland	USA	TRUE
0.76	Sau	count	gene	drug	erythromycin	Ireland	USA	TRUE
0.75	Aba	count	gene	drug	imipenem	Vietnam	USA	TRUE
0.71	Kpn	count	gene	drug	amikacin	Italy	USA	TRUE
0.71	Aba	count	gene	drug	imipenem	Pakistan	USA	TRUE
0.71	Aba	count	gene	drug_class	carbapenems	Vietnam	USA	TRUE
0.7	Kpn	count	gene	drug	tobramycin	Pakistan	USA	TRUE
0.69	Sau	count	gene	drug	oxacillin	Ghana	USA	TRUE
0.68	Kpn	count	gene	drug_class	trimethoprim_sulfonamides	Malawi	USA	TRUE
0.68	Kpn	count	gene	drug	trimethoprim_sulfamethoxazole	Malawi	USA	TRUE
0.68	Kpn	count	gene	drug	gentamicin	Pakistan	USA	TRUE
0.67	Kpn	count	gene	drug_class	fluoroquinolones	Thailand	USA	TRUE
0.67	Kpn	count	gene	drug	ciprofloxacin	Thailand	USA	TRUE
0.65	Kpn	count	gene	drug	ciprofloxacin	Barbados	USA	TRUE
0.65	Aba	count	gene	drug_class	tetracyclines	India	USA	TRUE
0.65	Esp.	count	gene	drug_class	tetracyclines	Ireland	USA	TRUE
0.65	Aba	count	gene	drug_class	carbapenems	Pakistan	USA	TRUE
0.65	Aba	count	gene	drug	amikacin	Pakistan	USA	TRUE
0.64	Kpn	count	gene	drug	tobramycin	Australia	USA	TRUE
0.64	Kpn	count	gene	drug	ciprofloxacin	Norway	USA	TRUE
0.64	Kpn	count	gene	drug	nalidixic_acid	USA	USA	TRUE
0.63	Pae	count	gene	drug	levofloxacin	France	USA	TRUE
0.63	Pae	count	gene	drug	ciprofloxacin	Germany	USA	TRUE
0.63	Kpn	count	gene	drug	tobramycin	Ireland	USA	TRUE
0.62	Kpn	count	gene	drug_class	carbapenems	Australia	USA	TRUE
0.62	Kpn	count	gene	drug	ciprofloxacin	Malawi	USA	TRUE
0.62	Kpn	count	gene	drug	tobramycin	Spain	USA	TRUE
0.62	Pae	count	gene	drug	tobramycin	Spain	USA	TRUE
0.61	Pae	count	gene	drug_class	carbapenems	India	USA	TRUE
0.61	Aba	count	gene	drug	ciprofloxacin	Pakistan	USA	TRUE
0.61	Aba	count	gene	drug	gentamicin	Pakistan	USA	TRUE
0.61	Pae	count	gene	drug	ceftazidime	Spain	USA	TRUE
0.6	Kpn	count	gene	drug	ceftazidime	Australia	USA	TRUE
0.6	Kpn	count	gene	drug	ceftriaxone	Australia	USA	TRUE
0.6	Kpn	count	gene	drug_class	monobactams	Barbados	USA	TRUE
0.6	Kpn	count	gene	drug	aztreonam	Barbados	USA	TRUE
0.6	Kpn	count	gene	drug	ceftazidime	Barbados	USA	TRUE
0.6	Pae	count	gene	drug_class	carbapenems	France	USA	TRUE
0.6	Pae	count	gene	drug	meropenem	France	USA	TRUE
0.6	Pae	count	gene	drug	ceftazidime_avibactam	Germany	USA	TRUE
0.6	Pae	count	gene	drug_class	fluoroquinolones	India	USA	TRUE
0.6	Sau	count	gene	drug_class	lincosamides	Ireland	USA	TRUE
0.6	Sau	count	gene	drug	clindamycin	Ireland	USA	TRUE
0.6	Kpn	count	gene	drug_class	fluoroquinolones	Norway	USA	TRUE
0.6	Kpn	count	gene	drug	cefotaxime	Norway	USA	TRUE
0.6	Aba	count	gene	drug	cefepime	Pakistan	USA	TRUE
0.6	Pae	count	gene	drug	meropenem	Spain	USA	TRUE
0.6	Aba	count	gene	drug	amikacin	Vietnam	USA	TRUE
0.59	Kpn	count	gene	drug	amikacin	Australia	USA	TRUE
0.59	Kpn	count	gene	drug	cefazolin	Barbados	USA	TRUE
0.59	Kpn	count	gene	drug	gentamicin	Malawi	USA	TRUE
0.59	Aba	count	gene	drug	levofloxacin	Pakistan	USA	TRUE
0.59	Kpn	count	gene	drug	cefazolin	Pakistan	USA	TRUE
0.58	Kpn	count	gene	drug_class	nitrofuran_derivatives	Australia	USA	TRUE
0.58	Kpn	count	gene	drug	nitrofurantoin	Australia	USA	TRUE
0.58	Pae	count	gene	drug_class	carbapenems	Spain	USA	TRUE
0.58	Pae	count	gene	drug	levofloxacin	Spain	USA	TRUE
0.58	Aba	count	gene	drug	ciprofloxacin	Vietnam	USA	TRUE
0.57	Pae	count	gene	drug_class	fluoroquinolones	France	USA	TRUE
0.57	Kpn	count	gene	drug_class	polymyxin	Germany	USA	TRUE
0.57	Kpn	count	gene	drug	colistin	Germany	USA	TRUE
0.57	Pae	count	gene	drug	ceftazidime	Germany	USA	TRUE
0.57	Aba	count	gene	drug_class	aminoglycosides	Pakistan	USA	TRUE
0.57	Aba	count	gene	drug_class	fluoroquinolones	Pakistan	USA	TRUE
0.57	Aba	count	gene	drug	trimethoprim_sulfamethoxazole	Pakistan	USA	TRUE
0.57	Kpn	count	gene	drug_class	aminoglycosides	Pakistan	USA	TRUE
0.57	Kpn	count	gene	drug	ciprofloxacin	Pakistan	USA	TRUE
0.57	Pae	count	gene	drug_class	aminoglycosides	Spain	USA	TRUE
0.57	Kpn	count	gene	drug_class	polymyxin	Turkey	USA	TRUE
0.57	Kpn	count	gene	drug	colistin	Turkey	USA	TRUE
0.57	Aba	count	gene	drug	gentamicin	Vietnam	USA	TRUE
0.56	Kpn	count	gene	drug_class	fluoroquinolones	Barbados	USA	TRUE
0.56	Kpn	count	gene	drug_class	fluoroquinolones	Malawi	USA	TRUE
0.56	Kpn	count	gene	drug_class	fluoroquinolones	Pakistan	USA	TRUE
0.56	Pae	count	gene	drug_class	fluoroquinolones	Spain	USA	TRUE
0.56	Aba	count	gene	drug_class	aminoglycosides	Vietnam	USA	TRUE
0.56	Aba	count	gene	drug_class	fluoroquinolones	Vietnam	USA	TRUE
0.55	Kpn	count	gene	drug_class	fluoroquinolones	Australia	USA	TRUE
0.55	Kpn	count	gene	drug	ceftriaxone	Barbados	USA	TRUE
0.55	Kpn	count	gene	drug	cefotaxime	Ireland	USA	TRUE
0.55	Kpn	count	gene	drug_class	aminoglycosides	Malawi	USA	TRUE
0.55	Aba	count	gene	drug	ampicillin_sulbactam	Pakistan	USA	TRUE
0.55	Kpn	count	gene	drug_class	carbapenems	Pakistan	USA	TRUE
0.55	Kpn	count	gene	drug	amikacin	Pakistan	USA	TRUE
0.55	Sau	count	gene	drug_class	lincosamides	Singapore	USA	TRUE
0.55	Sau	count	gene	drug	clindamycin	Singapore	USA	TRUE
0.55	Kpn	count	gene	drug	ceftazidime	Spain	USA	TRUE
0.55	Aba	count	gene	drug	ceftazidime	Vietnam	USA	TRUE
0.54	Efa	count	gene	drug_class	glycopeptides	Australia	USA	TRUE
0.54	Efa	count	gene	drug	vancomycin	Australia	USA	TRUE
0.54	Kpn	count	gene	drug	cefepime	Barbados	USA	TRUE
0.54	Esp.	count	gene	drug_class	carbapenems	Ireland	USA	TRUE
0.54	Kpn	count	gene	drug_class	polymyxin	Italy	USA	TRUE
0.54	Kpn	count	gene	drug	colistin	Italy	USA	TRUE
0.54	Kpn	count	gene	drug	meropenem	Pakistan	USA	TRUE
0.54	Sau	count	gene	drug_class	macrolides	Singapore	USA	TRUE
0.54	Sau	count	gene	drug	erythromycin	Singapore	USA	TRUE
0.53	Kpn	count	gene	drug_class	trimethoprim_sulfonamides	India	USA	TRUE
0.53	Kpn	count	gene	drug	trimethoprim_sulfamethoxazole	India	USA	TRUE
0.53	Kpn	count	gene	drug_class	aminoglycosides	Ireland	USA	TRUE
0.53	Kpn	count	gene	drug	meropenem	Ireland	USA	TRUE
0.53	Aba	count	gene	drug_class	tetracyclines	Pakistan	USA	TRUE
0.53	Pae	count	gene	drug_class	cephalosporins	Spain	USA	TRUE
0.53	Kpn	count	gene	drug	cefoxitin	Thailand	USA	TRUE
0.52	Kpn	count	gene	drug	gentamicin	Australia	USA	TRUE
0.52	Kpn	count	gene	drug	meropenem	Australia	USA	TRUE
0.52	Kpn	count	gene	drug_class	carbapenems	India	USA	TRUE
0.52	Kpn	count	gene	drug_class	polymyxin	Serbia	USA	TRUE
0.52	Kpn	count	gene	drug	colistin	Serbia	USA	TRUE
0.52	Kpn	count	gene	drug_class	carbapenems	Thailand	USA	TRUE
0.52	Kpn	count	gene	drug	ceftazidime	Thailand	USA	TRUE
0.52	Kpn	count	gene	drug	trimethoprim_sulfamethoxazole	Thailand	USA	TRUE
0.51	Pae	count	gene	drug_class	aminoglycosides	India	USA	TRUE
0.51	Esp.	count	gene	drug	gentamicin	Ireland	USA	TRUE
0.51	Sau	count	gene	drug_class	aminoglycosides	Singapore	USA	TRUE
0.51	Sau	count	gene	drug	gentamicin	Singapore	USA	TRUE
0.51	Kpn	count	gene	drug	gentamicin	Spain	USA	TRUE
0.5	Kpn	count	gene	drug_class	cephalosporins	Australia	USA	TRUE
0.5	Kpn	count	gene	drug_class	aminoglycosides	Barbados	USA	TRUE
0.5	Kpn	count	gene	drug	imipenem	India	USA	TRUE
0.5	Esp.	count	gene	drug_class	aminoglycosides	Ireland	USA	TRUE
0.5	Esp.	count	gene	drug	tobramycin	Ireland	USA	TRUE
0.5	Kpn	count	gene	drug_class	tetracyclines	Ireland	USA	TRUE
0.5	Efa	count	gene	drug_class	oxazolidinones	Pakistan	USA	TRUE
0.5	Kpn	count	gene	drug	cefepime	Thailand	USA	TRUE
0.49	Sau	count	gene	drug_class	aminoglycosides	Ghana	USA	TRUE
0.49	Kpn	count	gene	drug_class	polymyxin	Israel	USA	TRUE
0.49	Kpn	count	gene	drug	colistin	Israel	USA	TRUE
0.49	Kpn	count	gene	drug	cefepime	Pakistan	USA	TRUE
0.49	Kpn	count	gene	drug_class	monobactams	Thailand	USA	TRUE
0.49	Kpn	count	gene	drug	aztreonam	Thailand	USA	TRUE
0.49	Kpn	count	gene	drug	cefuroxime	Thailand	USA	TRUE
0.49	Sau	count	gene	drug	ciprofloxacin	UK	USA	TRUE
0.48	Kpn	count	gene	drug	cefoxitin	Australia	USA	TRUE
0.48	Kpn	count	gene	drug_class	aminoglycosides	Italy	USA	TRUE
0.48	Kpn	count	gene	drug	cefoxitin	Pakistan	USA	TRUE
0.47	Kpn	count	gene	drug_class	tetracyclines	India	USA	TRUE
0.47	Pae	count	gene	drug	imipenem	India	USA	TRUE
0.46	Kpn	count	gene	drug_class	cephalosporins	Barbados	USA	TRUE
0.44	Kpn	count	gene	drug_class	polymyxin	Greece	USA	TRUE
0.44	Kpn	count	gene	drug	colistin	Greece	USA	TRUE
0.43	Kpn	count	gene	drug	ertapenem	Pakistan	USA	TRUE
0.42	Esp.	count	gene	drug	meropenem	Ireland	USA	TRUE
0.42	Kpn	count	gene	drug	cefpodoxime	Ireland	USA	TRUE
0.42	Kpn	count	gene	drug	tigecycline	Ireland	USA	TRUE
0.42	Pae	count	gene	drug	ciprofloxacin	Spain	USA	TRUE
0.42	Kpn	count	gene	drug	tobramycin	Thailand	USA	TRUE
0.37	Kpn	count	gene	drug_class	tetracyclines	Pakistan	USA	TRUE
NA	Aba	count	gene	drug_class	carbapenems	India	Vietnam	TRUE
NA	Aba	count	gene	drug	imipenem	India	Vietnam	TRUE
NA	Aba	count	gene	drug_class	fluoroquinolones	Pakistan	Vietnam	TRUE
NA	Aba	count	gene	drug	ciprofloxacin	Pakistan	Vietnam	TRUE
NA	Aba	count	gene	drug	piperacillin_tazobactam	Pakistan	Vietnam	TRUE
NA	Aba	count	gene	drug_class	carbapenems	USA	Vietnam	TRUE
NA	Aba	count	gene	drug_class	fluoroquinolones	USA	Vietnam	TRUE
NA	Aba	count	gene	drug	ciprofloxacin	USA	Vietnam	TRUE
NA	Aba	count	gene	drug	gentamicin	USA	Vietnam	TRUE
0.87	Aba	count	gene	drug_class	carbapenems	Pakistan	Vietnam	TRUE
0.74	Aba	count	gene	drug	amikacin	Pakistan	Vietnam	TRUE
0.62	Aba	count	gene	drug	imipenem	Pakistan	Vietnam	TRUE
0.61	Aba	count	gene	drug_class	aminoglycosides	Pakistan	Vietnam	TRUE
0.61	Aba	count	gene	drug	ceftazidime	USA	Vietnam	TRUE
0.46	Aba	count	gene	drug	gentamicin	Pakistan	Vietnam	TRUE

## Sheet: TableS5-Temporal_holdouts
nmcc	species	data	scale	drug_level	drug_or_drug_class	trained_time_period	tested_time_period
NA	Aba	count	gene	drug_class	aminoglycosides	2015_2019	2000_2004
NA	Aba	count	gene	drug_class	fluoroquinolones	2015_2019	2000_2004
NA	Aba	count	gene	drug_class	penicillins_beta_lactamase_inhibitor	2015_2019	2000_2004
NA	Aba	count	gene	drug	ceftriaxone	2015_2019	2000_2004
NA	Aba	count	gene	drug	ciprofloxacin	2015_2019	2000_2004
NA	Aba	count	gene	drug	meropenem	2015_2019	2000_2004
0.72	Aba	count	gene	drug	amikacin	2015_2019	2000_2004
0.7	Aba	count	gene	drug	gentamicin	2015_2019	2000_2004
0.68	Aba	count	gene	drug_class	tetracyclines	2015_2019	2000_2004
0.65	Aba	count	gene	drug_class	trimethoprim_sulfonamides	2015_2019	2000_2004
0.65	Aba	count	gene	drug	levofloxacin	2015_2019	2000_2004
0.65	Aba	count	gene	drug	trimethoprim_sulfamethoxazole	2015_2019	2000_2004
0.64	Aba	count	gene	drug	ceftazidime	2015_2019	2000_2004
0.58	Aba	count	gene	drug	imipenem	2015_2019	2000_2004
0.53	Aba	count	gene	drug_class	carbapenems	2015_2019	2000_2004
0.53	Aba	count	gene	drug	ampicillin_sulbactam	2015_2019	2000_2004
0.51	Aba	count	gene	drug	tetracycline	2015_2019	2000_2004
0.45	Aba	count	gene	drug	tobramycin	2015_2019	2000_2004
NA	Aba	count	gene	drug_class	aminoglycosides	2010_2014	2000_2004
NA	Aba	count	gene	drug_class	carbapenems	2010_2014	2000_2004
NA	Aba	count	gene	drug_class	fluoroquinolones	2010_2014	2000_2004
NA	Aba	count	gene	drug	amikacin	2010_2014	2000_2004
NA	Aba	count	gene	drug	cefotaxime	2010_2014	2000_2004
NA	Aba	count	gene	drug	gentamicin	2010_2014	2000_2004
NA	Aba	count	gene	drug	imipenem	2010_2014	2000_2004
0.74	Aba	count	gene	drug	levofloxacin	2010_2014	2000_2004
0.71	Aba	count	gene	drug	ciprofloxacin	2010_2014	2000_2004
0.7	Aba	count	gene	drug	ampicillin_sulbactam	2010_2014	2000_2004
0.68	Aba	count	gene	drug_class	penicillins_beta_lactamase_inhibitor	2010_2014	2000_2004
0.68	Aba	count	gene	drug	tetracycline	2010_2014	2000_2004
0.64	Aba	count	gene	drug_class	tetracyclines	2010_2014	2000_2004
0.63	Aba	count	gene	drug_class	trimethoprim_sulfonamides	2010_2014	2000_2004
0.63	Aba	count	gene	drug	trimethoprim_sulfamethoxazole	2010_2014	2000_2004
0.57	Aba	count	gene	drug_class	cephalosporins	2010_2014	2000_2004
0.51	Aba	count	gene	drug	meropenem	2010_2014	2000_2004
0.5	Aba	count	gene	drug	ceftriaxone	2010_2014	2000_2004
NA	Aba	count	gene	drug_class	carbapenems	2005_2009	2000_2004
NA	Aba	count	gene	drug_class	cephalosporins	2005_2009	2000_2004
NA	Aba	count	gene	drug_class	tetracyclines	2005_2009	2000_2004
NA	Aba	count	gene	drug_class	trimethoprim_sulfonamides	2005_2009	2000_2004
NA	Aba	count	gene	drug	ceftazidime	2005_2009	2000_2004
NA	Aba	count	gene	drug	ceftriaxone	2005_2009	2000_2004
NA	Aba	count	gene	drug	imipenem	2005_2009	2000_2004
NA	Aba	count	gene	drug	tobramycin	2005_2009	2000_2004
NA	Aba	count	gene	drug	trimethoprim_sulfamethoxazole	2005_2009	2000_2004
0.93	Aba	count	gene	drug	ampicillin_sulbactam	2005_2009	2000_2004
0.89	Aba	count	gene	drug	levofloxacin	2005_2009	2000_2004
0.85	Aba	count	gene	drug	ciprofloxacin	2005_2009	2000_2004
0.84	Aba	count	gene	drug	meropenem	2005_2009	2000_2004
0.6	Aba	count	gene	drug_class	aminoglycosides	2005_2009	2000_2004
NA	Aba	count	gene	drug_class	aminoglycosides	2015_2019	2005_2009
NA	Aba	count	gene	drug_class	fluoroquinolones	2015_2019	2005_2009
NA	Aba	count	gene	drug_class	penicillins_beta_lactamase_inhibitor	2015_2019	2005_2009
NA	Aba	count	gene	drug_class	penicillins_beta_lactamase_inhibitor	2015_2019	2005_2009
NA	Aba	count	gene	drug	ceftriaxone	2015_2019	2005_2009
NA	Aba	count	gene	drug	ciprofloxacin	2015_2019	2005_2009
NA	Aba	count	gene	drug	meropenem	2015_2019	2005_2009
0.66	Aba	count	gene	drug_class	tetracyclines	2015_2019	2005_2009
0.62	Aba	count	gene	drug	gentamicin	2015_2019	2005_2009
0.61	Aba	count	gene	drug	amikacin	2015_2019	2005_2009
0.61	Aba	count	gene	drug	ceftazidime	2015_2019	2005_2009
0.6	Aba	count	gene	drug	cefepime	2015_2019	2005_2009
0.56	Aba	count	gene	drug_class	trimethoprim_sulfonamides	2015_2019	2005_2009
0.56	Aba	count	gene	drug	tetracycline	2015_2019	2005_2009
0.56	Aba	count	gene	drug	trimethoprim_sulfamethoxazole	2015_2019	2005_2009
0.55	Aba	count	gene	drug	imipenem	2015_2019	2005_2009
0.55	Aba	count	gene	drug	levofloxacin	2015_2019	2005_2009
0.54	Aba	count	gene	drug	ampicillin_sulbactam	2015_2019	2005_2009
0.52	Aba	count	gene	drug_class	carbapenems	2015_2019	2005_2009
0.5	Aba	count	gene	drug	tobramycin	2015_2019	2005_2009
NA	Aba	count	gene	drug_class	aminoglycosides	2010_2014	2005_2009
NA	Aba	count	gene	drug_class	carbapenems	2010_2014	2005_2009
NA	Aba	count	gene	drug_class	fluoroquinolones	2010_2014	2005_2009
NA	Aba	count	gene	drug	amikacin	2010_2014	2005_2009
NA	Aba	count	gene	drug	cefotaxime	2010_2014	2005_2009
NA	Aba	count	gene	drug	gentamicin	2010_2014	2005_2009
NA	Aba	count	gene	drug	imipenem	2010_2014	2005_2009
0.76	Aba	count	gene	drug	levofloxacin	2010_2014	2005_2009
0.76	Aba	count	gene	drug	tetracycline	2010_2014	2005_2009
0.75	Aba	count	gene	drug	ampicillin_sulbactam	2010_2014	2005_2009
0.72	Aba	count	gene	drug	ciprofloxacin	2010_2014	2005_2009
0.72	Aba	count	gene	drug	meropenem	2010_2014	2005_2009
0.67	Aba	count	gene	drug_class	trimethoprim_sulfonamides	2010_2014	2005_2009
0.67	Aba	count	gene	drug	trimethoprim_sulfamethoxazole	2010_2014	2005_2009
0.61	Aba	count	gene	drug_class	penicillins_beta_lactamase_inhibitor	2010_2014	2005_2009
0.52	Aba	count	gene	drug_class	tetracyclines	2010_2014	2005_2009
0.51	Aba	count	gene	drug_class	cephalosporins	2010_2014	2005_2009
0.5	Aba	count	gene	drug	cefepime	2010_2014	2005_2009
0.5	Aba	count	gene	drug	ceftriaxone	2010_2014	2005_2009
0.49	Aba	count	gene	drug_class	penicillins_beta_lactamase_inhibitor	2010_2014	2005_2009
NA	Aba	count	gene	drug	amikacin	2000_2004	2005_2009
NA	Aba	count	gene	drug	ampicillin_sulbactam	2000_2004	2005_2009
NA	Aba	count	gene	drug_class	cephalosporins	2000_2004	2005_2009
NA	Aba	count	gene	drug_class	tetracyclines	2000_2004	2005_2009
NA	Aba	count	gene	drug	levofloxacin	2000_2004	2005_2009
NA	Aba	count	gene	drug	tobramycin	2000_2004	2005_2009
0.85	Aba	count	gene	drug	ceftazidime	2000_2004	2005_2009
0.81	Aba	count	gene	drug_class	penicillins_beta_lactamase_inhibitor	2000_2004	2005_2009
0.75	Aba	count	gene	drug_class	trimethoprim_sulfonamides	2000_2004	2005_2009
0.75	Aba	count	gene	drug	trimethoprim_sulfamethoxazole	2000_2004	2005_2009
0.74	Aba	count	gene	drug	ceftriaxone	2000_2004	2005_2009
0.61	Aba	count	gene	drug	cefotaxime	2000_2004	2005_2009
0.59	Aba	count	gene	drug_class	aminoglycosides	2000_2004	2005_2009
0.59	Aba	count	gene	drug	meropenem	2000_2004	2005_2009
0.52	Aba	count	gene	drug_class	penicillins_beta_lactamase_inhibitor	2000_2004	2005_2009
NA	Aba	count	gene	drug_class	aminoglycosides	2015_2019	2010_2014
NA	Aba	count	gene	drug_class	fluoroquinolones	2015_2019	2010_2014
NA	Aba	count	gene	drug_class	penicillins_beta_lactamase_inhibitor	2015_2019	2010_2014
NA	Aba	count	gene	drug	ciprofloxacin	2015_2019	2010_2014
NA	Aba	count	gene	drug	meropenem	2015_2019	2010_2014
0.73	Aba	count	gene	drug	ampicillin_sulbactam	2015_2019	2010_2014
0.73	Aba	count	gene	drug	gentamicin	2015_2019	2010_2014
0.66	Aba	count	gene	drug_class	tetracyclines	2015_2019	2010_2014
0.63	Aba	count	gene	drug_class	carbapenems	2015_2019	2010_2014
0.61	Aba	count	gene	drug	cefepime	2015_2019	2010_2014
0.61	Aba	count	gene	drug	ceftriaxone	2015_2019	2010_2014
0.61	Aba	count	gene	drug	imipenem	2015_2019	2010_2014
0.6	Aba	count	gene	drug	tetracycline	2015_2019	2010_2014
0.58	Aba	count	gene	drug	amikacin	2015_2019	2010_2014
0.55	Aba	count	gene	drug	ceftazidime	2015_2019	2010_2014
0.52	Aba	count	gene	drug	tobramycin	2015_2019	2010_2014
0.5	Aba	count	gene	drug	levofloxacin	2015_2019	2010_2014
0.46	Aba	count	gene	drug_class	trimethoprim_sulfonamides	2015_2019	2010_2014
0.46	Aba	count	gene	drug	trimethoprim_sulfamethoxazole	2015_2019	2010_2014
NA	Aba	count	gene	drug_class	carbapenems	2005_2009	2010_2014
NA	Aba	count	gene	drug_class	cephalosporins	2005_2009	2010_2014
NA	Aba	count	gene	drug_class	tetracyclines	2005_2009	2010_2014
NA	Aba	count	gene	drug_class	trimethoprim_sulfonamides	2005_2009	2010_2014
NA	Aba	count	gene	drug	ceftazidime	2005_2009	2010_2014
NA	Aba	count	gene	drug	ceftriaxone	2005_2009	2010_2014
NA	Aba	count	gene	drug	imipenem	2005_2009	2010_2014
NA	Aba	count	gene	drug	tobramycin	2005_2009	2010_2014
NA	Aba	count	gene	drug	trimethoprim_sulfamethoxazole	2005_2009	2010_2014
0.86	Aba	count	gene	drug	ciprofloxacin	2005_2009	2010_2014
0.82	Aba	count	gene	drug	meropenem	2005_2009	2010_2014
0.8	Aba	count	gene	drug	levofloxacin	2005_2009	2010_2014
0.73	Aba	count	gene	drug	ampicillin_sulbactam	2005_2009	2010_2014
0.68	Aba	count	gene	drug_class	aminoglycosides	2005_2009	2010_2014
0.63	Aba	count	gene	drug	cefepime	2005_2009	2010_2014
NA	Aba	count	gene	drug_class	tetracyclines	2000_2004	2010_2014
NA	Aba	count	gene	drug	amikacin	2000_2004	2010_2014
NA	Aba	count	gene	drug	ampicillin_sulbactam	2000_2004	2010_2014
NA	Aba	count	gene	drug	levofloxacin	2000_2004	2010_2014
NA	Aba	count	gene	drug	tobramycin	2000_2004	2010_2014
0.82	Aba	count	gene	drug_class	trimethoprim_sulfonamides	2000_2004	2010_2014
0.82	Aba	count	gene	drug	trimethoprim_sulfamethoxazole	2000_2004	2010_2014
0.8	Aba	count	gene	drug	ceftazidime	2000_2004	2010_2014
0.72	Aba	count	gene	drug	ceftriaxone	2000_2004	2010_2014
0.66	Aba	count	gene	drug_class	penicillins_beta_lactamase_inhibitor	2000_2004	2010_2014
0.62	Aba	count	gene	drug_class	cephalosporins	2000_2004	2010_2014
0.58	Aba	count	gene	drug_class	aminoglycosides	2000_2004	2010_2014
0.55	Aba	count	gene	drug	meropenem	2000_2004	2010_2014
0.48	Aba	count	gene	drug	cefotaxime	2000_2004	2010_2014
NA	Aba	count	gene	drug	amikacin	2010_2014	2015_2019
NA	Aba	count	gene	drug_class	aminoglycosides	2010_2014	2015_2019
NA	Aba	count	gene	drug_class	carbapenems	2010_2014	2015_2019
NA	Aba	count	gene	drug_class	fluoroquinolones	2010_2014	2015_2019
NA	Aba	count	gene	drug	gentamicin	2010_2014	2015_2019
NA	Aba	count	gene	drug	imipenem	2010_2014	2015_2019
0.88	Aba	count	gene	drug	meropenem	2010_2014	2015_2019
0.85	Aba	count	gene	drug	ciprofloxacin	2010_2014	2015_2019
0.8	Aba	count	gene	drug	levofloxacin	2010_2014	2015_2019
0.77	Aba	count	gene	drug_class	trimethoprim_sulfonamides	2010_2014	2015_2019
0.77	Aba	count	gene	drug	trimethoprim_sulfamethoxazole	2010_2014	2015_2019
0.75	Aba	count	gene	drug	tetracycline	2010_2014	2015_2019
0.73	Aba	count	gene	drug	cefepime	2010_2014	2015_2019
0.72	Aba	count	gene	drug	ceftriaxone	2010_2014	2015_2019
0.71	Aba	count	gene	drug	ampicillin_sulbactam	2010_2014	2015_2019
0.67	Aba	count	gene	drug_class	penicillins_beta_lactamase_inhibitor	2010_2014	2015_2019
0.59	Aba	count	gene	drug_class	tetracyclines	2010_2014	2015_2019
NA	Aba	count	gene	drug_class	aminoglycosides	2005_2009	2015_2019
NA	Aba	count	gene	drug_class	carbapenems	2005_2009	2015_2019
NA	Aba	count	gene	drug_class	tetracyclines	2005_2009	2015_2019
NA	Aba	count	gene	drug_class	trimethoprim_sulfonamides	2005_2009	2015_2019
NA	Aba	count	gene	drug	cefepime	2005_2009	2015_2019
NA	Aba	count	gene	drug	ceftazidime	2005_2009	2015_2019
NA	Aba	count	gene	drug	ceftriaxone	2005_2009	2015_2019
NA	Aba	count	gene	drug	imipenem	2005_2009	2015_2019
NA	Aba	count	gene	drug	tobramycin	2005_2009	2015_2019
NA	Aba	count	gene	drug	trimethoprim_sulfamethoxazole	2005_2009	2015_2019
0.9	Aba	count	gene	drug	ciprofloxacin	2005_2009	2015_2019
0.88	Aba	count	gene	drug	levofloxacin	2005_2009	2015_2019
0.69	Aba	count	gene	drug	meropenem	2005_2009	2015_2019
0.66	Aba	count	gene	drug	ampicillin_sulbactam	2005_2009	2015_2019
NA	Aba	count	gene	drug_class	tetracyclines	2000_2004	2015_2019
NA	Aba	count	gene	drug	amikacin	2000_2004	2015_2019
NA	Aba	count	gene	drug	ampicillin_sulbactam	2000_2004	2015_2019
NA	Aba	count	gene	drug	levofloxacin	2000_2004	2015_2019
NA	Aba	count	gene	drug	tobramycin	2000_2004	2015_2019
0.75	Aba	count	gene	drug	ceftazidime	2000_2004	2015_2019
0.73	Aba	count	gene	drug	meropenem	2000_2004	2015_2019
0.67	Aba	count	gene	drug_class	trimethoprim_sulfonamides	2000_2004	2015_2019
0.67	Aba	count	gene	drug	trimethoprim_sulfamethoxazole	2000_2004	2015_2019
0.64	Aba	count	gene	drug_class	penicillins_beta_lactamase_inhibitor	2000_2004	2015_2019
0.57	Aba	count	gene	drug_class	aminoglycosides	2000_2004	2015_2019
0.57	Aba	count	gene	drug	ceftriaxone	2000_2004	2015_2019
NA	Efa	count	gene	drug_class	glycopeptides	2010_2014	2000_2004
NA	Efa	count	gene	drug	vancomycin	2010_2014	2000_2004
1	Efa	count	gene	drug_class	glycopeptides	2005_2009	2000_2004
1	Efa	count	gene	drug	vancomycin	2005_2009	2000_2004
NA	Efa	count	gene	drug_class	glycopeptides	2010_2014	2005_2009
NA	Efa	count	gene	drug	vancomycin	2010_2014	2005_2009
0.99	Efa	count	gene	drug_class	glycopeptides	2000_2004	2005_2009
0.99	Efa	count	gene	drug	vancomycin	2000_2004	2005_2009
0.64	Efa	count	gene	drug_class	lipopeptides	2015_2019	2010_2014
0.64	Efa	count	gene	drug	daptomycin	2015_2019	2010_2014
0.98	Efa	count	gene	drug_class	glycopeptides	2005_2009	2010_2014
0.98	Efa	count	gene	drug	vancomycin	2005_2009	2010_2014
0.97	Efa	count	gene	drug_class	glycopeptides	2000_2004	2010_2014
0.97	Efa	count	gene	drug	vancomycin	2000_2004	2010_2014
NA	Efa	count	gene	drug_class	glycopeptides	2010_2014	2015_2019
NA	Efa	count	gene	drug	vancomycin	2010_2014	2015_2019
0.58	Efa	count	gene	drug_class	lipopeptides	2010_2014	2015_2019
0.4	Efa	count	gene	drug	daptomycin	2010_2014	2015_2019
0.76	Efa	count	gene	drug_class	glycopeptides	2005_2009	2015_2019
0.76	Efa	count	gene	drug	vancomycin	2005_2009	2015_2019
0.8	Efa	count	gene	drug_class	glycopeptides	2000_2004	2015_2019
0.8	Efa	count	gene	drug	vancomycin	2000_2004	2015_2019
0.95	Esp.	count	gene	drug_class	trimethoprim_derivatives	2010_2014	2005_2009
0.95	Esp.	count	gene	drug	trimethoprim	2010_2014	2005_2009
0.78	Esp.	count	gene	drug_class	trimethoprim_sulfonamides	2015_2019	2010_2014
0.78	Esp.	count	gene	drug	trimethoprim_sulfamethoxazole	2015_2019	2010_2014
0.67	Esp.	count	gene	drug_class	fluoroquinolones	2015_2019	2010_2014
0.67	Esp.	count	gene	drug	ciprofloxacin	2015_2019	2010_2014
0.55	Esp.	count	gene	drug_class	aminoglycosides	2015_2019	2010_2014
0.53	Esp.	count	gene	drug_class	carbapenems	2015_2019	2010_2014
0.9	Esp.	count	gene	drug_class	trimethoprim_derivatives	2005_2009	2010_2014
0.9	Esp.	count	gene	drug	trimethoprim	2005_2009	2010_2014
0.84	Esp.	count	gene	drug	trimethoprim_sulfamethoxazole	2010_2014	2014_2005
0.94	Esp.	count	gene	drug	trimethoprim_sulfamethoxazole	2010_2014	2014_2010
NA	Esp.	count	gene	drug_class	aminoglycosides	2010_2014	2015_2019
NA	Esp.	count	gene	drug_class	carbapenems	2010_2014	2015_2019
0.87	Esp.	count	gene	drug_class	trimethoprim_sulfonamides	2010_2014	2015_2019
0.87	Esp.	count	gene	drug	trimethoprim_sulfamethoxazole	2010_2014	2015_2019
0.78	Esp.	count	gene	drug	ciprofloxacin	2010_2014	2015_2019
0.73	Esp.	count	gene	drug_class	fluoroquinolones	2010_2014	2015_2019
0.78	Esp.	count	gene	drug	trimethoprim_sulfamethoxazole	2015_2019	2019_2005
0.65	Esp.	count	gene	drug	trimethoprim_sulfamethoxazole	2015_2019	2019_2010
NA	Kpn	count	gene	drug_class	trimethoprim_sulfonamides	2015_2019	2000_2004
NA	Kpn	count	gene	drug	gentamicin	2015_2019	2000_2004
NA	Kpn	count	gene	drug	trimethoprim_sulfamethoxazole	2015_2019	2000_2004
0.72	Kpn	count	gene	drug_class	aminoglycosides	2015_2019	2000_2004
NA	Kpn	count	gene	drug_class	aminoglycosides	2010_2014	2000_2004
NA	Kpn	count	gene	drug_class	cephalosporins	2010_2014	2000_2004
0.96	Kpn	count	gene	drug	gentamicin	2005_2009	2000_2004
0.79	Kpn	count	gene	drug_class	cephalosporins	2005_2009	2000_2004
0.75	Kpn	count	gene	drug_class	trimethoprim_sulfonamides	2005_2009	2000_2004
0.75	Kpn	count	gene	drug	trimethoprim_sulfamethoxazole	2005_2009	2000_2004
0.74	Kpn	count	gene	drug	trimethoprim_sulfamethoxazole	2000_2004	2004_2005
0.76	Kpn	count	gene	drug	trimethoprim_sulfamethoxazole	2000_2004	2004_2010
0.62	Kpn	count	gene	drug	trimethoprim_sulfamethoxazole	2000_2004	2004_2015
0.61	Kpn	count	gene	drug_class	carbapenems	2020_2024	2005_2009
NA	Kpn	count	gene	drug_class	trimethoprim_sulfonamides	2015_2019	2005_2009
NA	Kpn	count	gene	drug	ceftazidime	2015_2019	2005_2009
NA	Kpn	count	gene	drug	ciprofloxacin	2015_2019	2005_2009
NA	Kpn	count	gene	drug	gentamicin	2015_2019	2005_2009
NA	Kpn	count	gene	drug	trimethoprim_sulfamethoxazole	2015_2019	2005_2009
0.62	Kpn	count	gene	drug_class	aminoglycosides	2015_2019	2005_2009
0.55	Kpn	count	gene	drug_class	trimethoprim_derivatives	2015_2019	2005_2009
0.55	Kpn	count	gene	drug	trimethoprim	2015_2019	2005_2009
NA	Kpn	count	gene	drug_class	aminoglycosides	2010_2014	2005_2009
NA	Kpn	count	gene	drug_class	carbapenems	2010_2014	2005_2009
NA	Kpn	count	gene	drug_class	cephalosporins	2010_2014	2005_2009
NA	Kpn	count	gene	drug	cefotaxime	2010_2014	2005_2009
0.93	Kpn	count	gene	drug	meropenem	2010_2014	2005_2009
0.86	Kpn	count	gene	drug_class	trimethoprim_derivatives	2010_2014	2005_2009
0.86	Kpn	count	gene	drug	trimethoprim	2010_2014	2005_2009
NA	Kpn	count	gene	drug_class	cephalosporins	2000_2004	2005_2009
0.76	Kpn	count	gene	drug_class	trimethoprim_sulfonamides	2000_2004	2005_2009
0.76	Kpn	count	gene	drug	trimethoprim_sulfamethoxazole	2000_2004	2005_2009
0.69	Kpn	count	gene	drug_class	aminoglycosides	2000_2004	2005_2009
0.68	Kpn	count	gene	drug	gentamicin	2000_2004	2005_2009
0.85	Kpn	count	gene	drug	trimethoprim_sulfamethoxazole	2005_2009	2009_2005
0.85	Kpn	count	gene	drug	trimethoprim_sulfamethoxazole	2005_2009	2009_2010
0.75	Kpn	count	gene	drug	trimethoprim_sulfamethoxazole	2005_2009	2009_2015
0.62	Kpn	count	gene	drug	imipenem	2020_2024	2010_2014
0.54	Kpn	count	gene	drug_class	carbapenems	2020_2024	2010_2014
NA	Kpn	count	gene	drug_class	monobactams	2015_2019	2010_2014
NA	Kpn	count	gene	drug_class	nitrofuran_derivatives	2015_2019	2010_2014
NA	Kpn	count	gene	drug_class	tetracyclines	2015_2019	2010_2014
NA	Kpn	count	gene	drug_class	trimethoprim_sulfonamides	2015_2019	2010_2014
NA	Kpn	count	gene	drug	aztreonam	2015_2019	2010_2014
NA	Kpn	count	gene	drug	cefoxitin	2015_2019	2010_2014
NA	Kpn	count	gene	drug	ceftazidime	2015_2019	2010_2014
NA	Kpn	count	gene	drug	cefuroxime	2015_2019	2010_2014
NA	Kpn	count	gene	drug	ciprofloxacin	2015_2019	2010_2014
NA	Kpn	count	gene	drug	gentamicin	2015_2019	2010_2014
NA	Kpn	count	gene	drug	nitrofurantoin	2015_2019	2010_2014
NA	Kpn	count	gene	drug	tetracycline	2015_2019	2010_2014
NA	Kpn	count	gene	drug	trimethoprim_sulfamethoxazole	2015_2019	2010_2014
0.92	Kpn	count	gene	drug	ertapenem	2015_2019	2010_2014
0.89	Kpn	count	gene	drug	tobramycin	2015_2019	2010_2014
0.64	Kpn	count	gene	drug	moxifloxacin	2015_2019	2010_2014
0.61	Kpn	count	gene	drug	cefepime	2015_2019	2010_2014
0.6	Kpn	count	gene	drug	ceftriaxone	2015_2019	2010_2014
0.59	Kpn	count	gene	drug_class	trimethoprim_derivatives	2015_2019	2010_2014
0.59	Kpn	count	gene	drug	cephalothin	2015_2019	2010_2014
0.59	Kpn	count	gene	drug	trimethoprim	2015_2019	2010_2014
0.56	Kpn	count	gene	drug	cefazolin	2015_2019	2010_2014
0.54	Kpn	count	gene	drug_class	aminoglycosides	2015_2019	2010_2014
0.52	Kpn	count	gene	drug_class	polymyxin	2015_2019	2010_2014
0.52	Kpn	count	gene	drug	colistin	2015_2019	2010_2014
NA	Kpn	count	gene	drug	meropenem	2005_2009	2010_2014
0.9	Kpn	count	gene	drug	gentamicin	2005_2009	2010_2014
0.84	Kpn	count	gene	drug_class	trimethoprim_sulfonamides	2005_2009	2010_2014
0.84	Kpn	count	gene	drug	trimethoprim_sulfamethoxazole	2005_2009	2010_2014
0.8	Kpn	count	gene	drug_class	trimethoprim_derivatives	2005_2009	2010_2014
0.8	Kpn	count	gene	drug	trimethoprim	2005_2009	2010_2014
0.6	Kpn	count	gene	drug	ciprofloxacin	2005_2009	2010_2014
0.59	Kpn	count	gene	drug	ceftazidime	2005_2009	2010_2014
0.51	Kpn	count	gene	drug_class	cephalosporins	2005_2009	2010_2014
NA	Kpn	count	gene	drug_class	cephalosporins	2000_2004	2010_2014
0.66	Kpn	count	gene	drug_class	trimethoprim_sulfonamides	2000_2004	2010_2014
0.66	Kpn	count	gene	drug	trimethoprim_sulfamethoxazole	2000_2004	2010_2014
0.56	Kpn	count	gene	drug	gentamicin	2000_2004	2010_2014
0.52	Kpn	count	gene	drug_class	aminoglycosides	2000_2004	2010_2014
0.62	Kpn	count	gene	drug_class	carbapenems	2020_2024	2015_2019
0.45	Kpn	count	gene	drug	imipenem	2020_2024	2015_2019
NA	Kpn	count	gene	drug	amikacin	2010_2014	2015_2019
NA	Kpn	count	gene	drug_class	aminoglycosides	2010_2014	2015_2019
NA	Kpn	count	gene	drug_class	carbapenems	2010_2014	2015_2019
NA	Kpn	count	gene	drug_class	cephalosporins	2010_2014	2015_2019
NA	Kpn	count	gene	drug_class	monobactams	2010_2014	2015_2019
NA	Kpn	count	gene	drug_class	polymyxin	2010_2014	2015_2019
NA	Kpn	count	gene	drug	aztreonam	2010_2014	2015_2019
NA	Kpn	count	gene	drug	cefepime	2010_2014	2015_2019
NA	Kpn	count	gene	drug	cefotaxime	2010_2014	2015_2019
NA	Kpn	count	gene	drug	cefoxitin	2010_2014	2015_2019
NA	Kpn	count	gene	drug	ceftriaxone	2010_2014	2015_2019
NA	Kpn	count	gene	drug	colistin	2010_2014	2015_2019
NA	Kpn	count	gene	drug	ertapenem	2010_2014	2015_2019
NA	Kpn	count	gene	drug	tetracycline	2010_2014	2015_2019
0.9	Kpn	count	gene	drug	meropenem	2010_2014	2015_2019
0.85	Kpn	count	gene	drug_class	trimethoprim_derivatives	2010_2014	2015_2019
0.85	Kpn	count	gene	drug	trimethoprim	2010_2014	2015_2019
0.72	Kpn	count	gene	drug	moxifloxacin	2010_2014	2015_2019
0.68	Kpn	count	gene	drug	cephalothin	2010_2014	2015_2019
NA	Kpn	count	gene	drug	meropenem	2005_2009	2015_2019
0.89	Kpn	count	gene	drug_class	trimethoprim_sulfonamides	2005_2009	2015_2019
0.89	Kpn	count	gene	drug	trimethoprim_sulfamethoxazole	2005_2009	2015_2019
0.88	Kpn	count	gene	drug	gentamicin	2005_2009	2015_2019
0.82	Kpn	count	gene	drug	ceftazidime	2005_2009	2015_2019
0.77	Kpn	count	gene	drug	ciprofloxacin	2005_2009	2015_2019
0.67	Kpn	count	gene	drug_class	cephalosporins	2005_2009	2015_2019
0.52	Kpn	count	gene	drug_class	trimethoprim_derivatives	2005_2009	2015_2019
0.52	Kpn	count	gene	drug	trimethoprim	2005_2009	2015_2019
NA	Kpn	count	gene	drug_class	cephalosporins	2000_2004	2015_2019
0.74	Kpn	count	gene	drug_class	trimethoprim_sulfonamides	2000_2004	2015_2019
0.74	Kpn	count	gene	drug	trimethoprim_sulfamethoxazole	2000_2004	2015_2019
0.64	Kpn	count	gene	drug	gentamicin	2000_2004	2015_2019
0.54	Kpn	count	gene	drug_class	aminoglycosides	2000_2004	2015_2019
NA	Kpn	count	gene	drug	trimethoprim_sulfamethoxazole	2015_2019	2019_2005
NA	Kpn	count	gene	drug	trimethoprim_sulfamethoxazole	2015_2019	2019_2010
NA	Kpn	count	gene	drug	trimethoprim_sulfamethoxazole	2015_2019	2019_2015
NA	Kpn	count	gene	drug_class	carbapenems	2010_2014	2020_2024
0.96	Sau	count	gene	drug_class	trimethoprim_sulfonamides	2015_2019	2000_2004
0.96	Sau	count	gene	drug	trimethoprim_sulfamethoxazole	2015_2019	2000_2004
0.99	Sau	count	gene	drug_class	aminoglycosides	2000_2004	2005_2009
0.98	Sau	count	gene	drug	gentamicin	2010_2014	2000_2004
0.96	Sau	count	gene	drug_class	trimethoprim_sulfonamides	2010_2014	2000_2004
0.96	Sau	count	gene	drug	trimethoprim_sulfamethoxazole	2010_2014	2000_2004
0.93	Sau	count	gene	drug	tetracycline	2010_2014	2000_2004
0.86	Sau	count	gene	drug_class	tetracyclines	2010_2014	2000_2004
0.74	Sau	count	gene	drug_class	aminoglycosides	2000_2004	2010_2014
0.98	Sau	count	gene	drug_class	tetracyclines	2005_2009	2000_2004
0.98	Sau	count	gene	drug	gentamicin	2005_2009	2000_2004
0.98	Sau	count	gene	drug	tetracycline	2005_2009	2000_2004
0.94	Sau	count	gene	drug_class	trimethoprim_sulfonamides	2005_2009	2000_2004
0.94	Sau	count	gene	drug	trimethoprim_sulfamethoxazole	2005_2009	2000_2004
0.88	Sau	count	gene	drug_class	penicillins	2020_2024	2005_2009
0.66	Sau	count	gene	drug_class	macrolides	2020_2024	2005_2009
0.66	Sau	count	gene	drug	erythromycin	2020_2024	2005_2009
NA	Sau	count	gene	drug_class	fluoroquinolones	2015_2019	2005_2009
0.94	Sau	count	gene	drug_class	trimethoprim_sulfonamides	2015_2019	2005_2009
0.94	Sau	count	gene	drug	trimethoprim_sulfamethoxazole	2015_2019	2005_2009
0.88	Sau	count	gene	drug_class	lincosamides	2015_2019	2005_2009
0.88	Sau	count	gene	drug	clindamycin	2015_2019	2005_2009
0.67	Sau	count	gene	drug_class	aminoglycosides	2000_2004	2015_2019
0.99	Sau	count	gene	drug_class	penicillins	2010_2014	2005_2009
0.99	Sau	count	gene	drug	gentamicin	2010_2014	2005_2009
0.98	Sau	count	gene	drug	methicillin	2010_2014	2005_2009
0.93	Sau	count	gene	drug_class	trimethoprim_sulfonamides	2010_2014	2005_2009
0.93	Sau	count	gene	drug	trimethoprim_sulfamethoxazole	2010_2014	2005_2009
0.92	Sau	count	gene	drug_class	tetracyclines	2010_2014	2005_2009
0.92	Sau	count	gene	drug	tetracycline	2010_2014	2005_2009
0.91	Sau	count	gene	drug	ciprofloxacin	2010_2014	2005_2009
0.85	Sau	count	gene	drug_class	lincosamides	2010_2014	2005_2009
0.85	Sau	count	gene	drug	clindamycin	2010_2014	2005_2009
0.74	Sau	count	gene	drug_class	fluoroquinolones	2010_2014	2005_2009
0.69	Sau	count	gene	drug_class	macrolides	2010_2014	2005_2009
0.69	Sau	count	gene	drug	erythromycin	2010_2014	2005_2009
0.98	Sau	count	gene	drug_class	aminoglycosides	2005_2009	2000_2004
0.99	Sau	count	gene	drug	gentamicin	2000_2004	2005_2009
0.94	Sau	count	gene	drug_class	trimethoprim_sulfonamides	2000_2004	2005_2009
0.94	Sau	count	gene	drug	trimethoprim_sulfamethoxazole	2000_2004	2005_2009
0.92	Sau	count	gene	drug_class	tetracyclines	2000_2004	2005_2009
0.92	Sau	count	gene	drug	tetracycline	2000_2004	2005_2009
1	Sau	count	gene	drug	oxacillin	2020_2024	2010_2014
0.75	Sau	count	gene	drug_class	macrolides	2020_2024	2010_2014
0.75	Sau	count	gene	drug	erythromycin	2020_2024	2010_2014
0.52	Sau	count	gene	drug_class	penicillins	2020_2024	2010_2014
NA	Sau	count	gene	drug_class	fluoroquinolones	2015_2019	2010_2014
NA	Sau	count	gene	drug_class	fusidane	2015_2019	2010_2014
NA	Sau	count	gene	drug	cefoxitin	2015_2019	2010_2014
NA	Sau	count	gene	drug	fusidic_acid	2015_2019	2010_2014
0.96	Sau	count	gene	drug_class	trimethoprim_sulfonamides	2015_2019	2010_2014
0.96	Sau	count	gene	drug	trimethoprim_sulfamethoxazole	2015_2019	2010_2014
0.92	Sau	count	gene	drug_class	lincosamides	2015_2019	2010_2014
0.92	Sau	count	gene	drug	clindamycin	2015_2019	2010_2014
0.88	Sau	count	gene	drug	penicillin	2015_2019	2010_2014
NA	Sau	count	gene	drug_class	penicillins	2005_2009	2010_2014
NA	Sau	count	gene	drug_class	rifamycins	2005_2009	2010_2014
NA	Sau	count	gene	drug	rifampin	2005_2009	2010_2014
0.97	Sau	count	gene	drug	tetracycline	2005_2009	2010_2014
0.93	Sau	count	gene	drug_class	tetracyclines	2005_2009	2010_2014
0.78	Sau	count	gene	drug_class	trimethoprim_sulfonamides	2005_2009	2010_2014
0.78	Sau	count	gene	drug	trimethoprim_sulfamethoxazole	2005_2009	2010_2014
0.67	Sau	count	gene	drug_class	aminoglycosides	2005_2009	2010_2014
0.66	Sau	count	gene	drug	gentamicin	2005_2009	2010_2014
0.63	Sau	count	gene	drug_class	macrolides	2005_2009	2010_2014
0.63	Sau	count	gene	drug	erythromycin	2005_2009	2010_2014
0.58	Sau	count	gene	drug_class	lincosamides	2005_2009	2010_2014
0.58	Sau	count	gene	drug	clindamycin	2005_2009	2010_2014
0.92	Sau	count	gene	drug	tetracycline	2000_2004	2010_2014
0.88	Sau	count	gene	drug_class	tetracyclines	2000_2004	2010_2014
0.62	Sau	count	gene	drug_class	aminoglycosides	2005_2009	2015_2019
0.73	Sau	count	gene	drug	gentamicin	2000_2004	2010_2014
0.69	Sau	count	gene	drug_class	trimethoprim_sulfonamides	2000_2004	2010_2014
0.69	Sau	count	gene	drug	trimethoprim_sulfamethoxazole	2000_2004	2010_2014
0.92	Sau	count	gene	drug	oxacillin	2020_2024	2015_2019
0.63	Sau	count	gene	drug_class	macrolides	2020_2024	2015_2019
0.63	Sau	count	gene	drug	erythromycin	2020_2024	2015_2019
0.51	Sau	count	gene	drug_class	penicillins	2020_2024	2015_2019
1	Sau	count	gene	drug	oxacillin	2010_2014	2015_2019
0.86	Sau	count	gene	drug_class	trimethoprim_sulfonamides	2010_2014	2015_2019
0.86	Sau	count	gene	drug	trimethoprim_sulfamethoxazole	2010_2014	2015_2019
0.82	Sau	count	gene	drug_class	lincosamides	2010_2014	2015_2019
0.82	Sau	count	gene	drug	clindamycin	2010_2014	2015_2019
0.82	Sau	count	gene	drug	tetracycline	2010_2014	2015_2019
0.81	Sau	count	gene	drug_class	tetracyclines	2010_2014	2015_2019
0.8	Sau	count	gene	drug_class	fluoroquinolones	2010_2014	2015_2019
0.98	Sau	count	gene	drug_class	aminoglycosides	2010_2014	2000_2004
0.74	Sau	count	gene	drug_class	cephalosporins	2010_2014	2015_2019
0.74	Sau	count	gene	drug	gentamicin	2010_2014	2015_2019
0.69	Sau	count	gene	drug_class	macrolides	2010_2014	2015_2019
0.69	Sau	count	gene	drug	erythromycin	2010_2014	2015_2019
0.64	Sau	count	gene	drug_class	penicillins	2010_2014	2015_2019
0.64	Sau	count	gene	drug	ciprofloxacin	2010_2014	2015_2019
NA	Sau	count	gene	drug_class	penicillins	2005_2009	2015_2019
0.66	Sau	count	gene	drug_class	rifamycins	2005_2009	2015_2019
0.66	Sau	count	gene	drug	rifampin	2005_2009	2015_2019
0.64	Sau	count	gene	drug_class	tetracyclines	2005_2009	2015_2019
0.64	Sau	count	gene	drug	tetracycline	2005_2009	2015_2019
0.99	Sau	count	gene	drug_class	aminoglycosides	2010_2014	2005_2009
0.62	Sau	count	gene	drug	gentamicin	2005_2009	2015_2019
0.61	Sau	count	gene	drug_class	macrolides	2005_2009	2015_2019
0.61	Sau	count	gene	drug	erythromycin	2005_2009	2015_2019
0.6	Sau	count	gene	drug_class	trimethoprim_sulfonamides	2005_2009	2015_2019
0.6	Sau	count	gene	drug	trimethoprim_sulfamethoxazole	2005_2009	2015_2019
0.5	Sau	count	gene	drug_class	lincosamides	2005_2009	2015_2019
0.5	Sau	count	gene	drug	clindamycin	2005_2009	2015_2019
0.68	Sau	count	gene	drug	gentamicin	2000_2004	2015_2019
0.74	Sau	count	gene	drug_class	aminoglycosides	2010_2014	2015_2019
0.56	Sau	count	gene	drug_class	tetracyclines	2000_2004	2015_2019
0.56	Sau	count	gene	drug	tetracycline	2000_2004	2015_2019
0.51	Sau	count	gene	drug_class	trimethoprim_sulfonamides	2000_2004	2015_2019
0.51	Sau	count	gene	drug	trimethoprim_sulfamethoxazole	2000_2004	2015_2019
0.72	Sau	count	gene	drug_class	lincosamides	2015_2019	2020_2024
0.72	Sau	count	gene	drug	clindamycin	2015_2019	2020_2024
1	Sau	count	gene	drug	oxacillin	2010_2014	2020_2024
0.84	Sau	count	gene	drug_class	lincosamides	2010_2014	2020_2024
0.84	Sau	count	gene	drug	clindamycin	2010_2014	2020_2024
0.81	Sau	count	gene	drug_class	penicillins	2010_2014	2020_2024
0.74	Sau	count	gene	drug_class	macrolides	2010_2014	2020_2024
0.74	Sau	count	gene	drug	erythromycin	2010_2014	2020_2024
NA	Sau	count	gene	drug_class	penicillins	2005_2009	2020_2024
0.86	Sau	count	gene	drug_class	macrolides	2005_2009	2020_2024
0.86	Sau	count	gene	drug	erythromycin	2005_2009	2020_2024
0.69	Sau	count	gene	drug_class	lincosamides	2005_2009	2020_2024
0.69	Sau	count	gene	drug	clindamycin	2005_2009	2020_2024

## Sheet: TableS6-Cross-drug_models
nmcc	species	data	scale	trained_drug	tested_drug
NA	Kpn	count	gene	amikacin	ampicillin
NA	Kpn	count	gene	amikacin	aztreonam
NA	Pae	count	gene	amikacin	aztreonam
NA	Kpn	count	gene	amikacin	carbenicillin
NA	Pae	count	gene	amikacin	carbenicillin
NA	Kpn	count	gene	amikacin	cefazolin
NA	Kpn	count	gene	amikacin	cefepime
NA	Pae	count	gene	amikacin	cefepime
NA	Kpn	count	gene	amikacin	cefotaxime
NA	Kpn	count	gene	amikacin	cefotetan
NA	Kpn	count	gene	amikacin	cefoxitin
NA	Kpn	count	gene	amikacin	cefpodoxime
NA	Kpn	count	gene	amikacin	ceftazidime
NA	Pae	count	gene	amikacin	ceftazidime
NA	Pae	count	gene	amikacin	ceftazidime_avibactam
NA	Kpn	count	gene	amikacin	ceftriaxone
NA	Kpn	count	gene	amikacin	cefuroxime
NA	Kpn	count	gene	amikacin	cephalothin
NA	Kpn	count	gene	amikacin	chloramphenicol
NA	Kpn	count	gene	amikacin	ciprofloxacin
NA	Pae	count	gene	amikacin	ciprofloxacin
NA	Kpn	count	gene	amikacin	colistin
NA	Pae	count	gene	amikacin	colistin
NA	Kpn	count	gene	amikacin	doripenem
NA	Pae	count	gene	amikacin	doripenem
NA	Kpn	count	gene	amikacin	doxycycline
NA	Kpn	count	gene	amikacin	ertapenem
NA	Kpn	count	gene	amikacin	fosfomycin
NA	Kpn	count	gene	amikacin	gentamicin
NA	Pae	count	gene	amikacin	gentamicin
NA	Kpn	count	gene	amikacin	imipenem
NA	Pae	count	gene	amikacin	imipenem
NA	Kpn	count	gene	amikacin	kanamycin
NA	Kpn	count	gene	amikacin	levofloxacin
NA	Pae	count	gene	amikacin	levofloxacin
NA	Kpn	count	gene	amikacin	meropenem
NA	Pae	count	gene	amikacin	meropenem
NA	Kpn	count	gene	amikacin	minocycline
NA	Kpn	count	gene	amikacin	moxifloxacin
NA	Kpn	count	gene	amikacin	nalidixic_acid
NA	Kpn	count	gene	amikacin	nitrofurantoin
NA	Kpn	count	gene	amikacin	norfloxacin
NA	Pae	count	gene	amikacin	piperacillin
NA	Pae	count	gene	amikacin	piperacillin_tazobactam
NA	Pae	count	gene	amikacin	piperacillin_tazobactam
NA	Kpn	count	gene	amikacin	streptomycin
NA	Kpn	count	gene	amikacin	tetracycline
NA	Kpn	count	gene	amikacin	tigecycline
NA	Kpn	count	gene	amikacin	tobramycin
NA	Pae	count	gene	amikacin	tobramycin
NA	Esp.	count	domain	amikacin	trimethoprim
NA	Kpn	count	gene	amikacin	trimethoprim
NA	Kpn	count	gene	amikacin	trimethoprim_sulfamethoxazole
NA	Aba	count	gene	ampicillin_sulbactam	amikacin
NA	Aba	count	domain	ampicillin_sulbactam	amikacin
NA	Aba	count	protein	ampicillin_sulbactam	amikacin
NA	Aba	count	gene	ampicillin_sulbactam	aztreonam
NA	Aba	count	domain	ampicillin_sulbactam	aztreonam
NA	Aba	count	protein	ampicillin_sulbactam	aztreonam
NA	Aba	count	gene	ampicillin_sulbactam	cefepime
NA	Aba	count	domain	ampicillin_sulbactam	cefepime
NA	Aba	count	protein	ampicillin_sulbactam	cefepime
NA	Aba	count	gene	ampicillin_sulbactam	cefotaxime
NA	Aba	count	domain	ampicillin_sulbactam	cefotaxime
NA	Aba	count	protein	ampicillin_sulbactam	cefotaxime
NA	Aba	count	gene	ampicillin_sulbactam	ceftazidime
NA	Aba	count	domain	ampicillin_sulbactam	ceftazidime
NA	Aba	count	protein	ampicillin_sulbactam	ceftazidime
NA	Aba	count	gene	ampicillin_sulbactam	ceftriaxone
NA	Aba	count	domain	ampicillin_sulbactam	ceftriaxone
NA	Aba	count	protein	ampicillin_sulbactam	ceftriaxone
NA	Aba	count	gene	ampicillin_sulbactam	ciprofloxacin
NA	Aba	count	domain	ampicillin_sulbactam	ciprofloxacin
NA	Aba	count	protein	ampicillin_sulbactam	ciprofloxacin
NA	Aba	count	gene	ampicillin_sulbactam	colistin
NA	Aba	count	domain	ampicillin_sulbactam	colistin
NA	Aba	count	protein	ampicillin_sulbactam	colistin
NA	Aba	count	gene	ampicillin_sulbactam	doripenem
NA	Aba	count	domain	ampicillin_sulbactam	doripenem
NA	Aba	count	protein	ampicillin_sulbactam	doripenem
NA	Aba	count	gene	ampicillin_sulbactam	doxycycline
NA	Aba	count	domain	ampicillin_sulbactam	doxycycline
NA	Aba	count	protein	ampicillin_sulbactam	doxycycline
NA	Aba	count	gene	ampicillin_sulbactam	gentamicin
NA	Aba	count	domain	ampicillin_sulbactam	gentamicin
NA	Aba	count	protein	ampicillin_sulbactam	gentamicin
NA	Aba	count	gene	ampicillin_sulbactam	imipenem
NA	Aba	count	domain	ampicillin_sulbactam	imipenem
NA	Aba	count	protein	ampicillin_sulbactam	imipenem
NA	Aba	count	gene	ampicillin_sulbactam	levofloxacin
NA	Aba	count	domain	ampicillin_sulbactam	levofloxacin
NA	Aba	count	protein	ampicillin_sulbactam	levofloxacin
NA	Aba	count	gene	ampicillin_sulbactam	meropenem
NA	Aba	count	domain	ampicillin_sulbactam	meropenem
NA	Aba	count	protein	ampicillin_sulbactam	meropenem
NA	Aba	count	gene	ampicillin_sulbactam	minocycline
NA	Aba	count	domain	ampicillin_sulbactam	minocycline
NA	Aba	count	protein	ampicillin_sulbactam	minocycline
NA	Aba	count	gene	ampicillin_sulbactam	moxifloxacin
NA	Aba	count	domain	ampicillin_sulbactam	moxifloxacin
NA	Aba	count	protein	ampicillin_sulbactam	moxifloxacin
NA	Aba	count	domain	ampicillin_sulbactam	nalidixic_acid
NA	Aba	count	gene	ampicillin_sulbactam	nalidixic_acid
NA	Aba	count	protein	ampicillin_sulbactam	nalidixic_acid
NA	Aba	count	gene	ampicillin_sulbactam	piperacillin_tazobactam
NA	Aba	count	domain	ampicillin_sulbactam	piperacillin_tazobactam
NA	Aba	count	protein	ampicillin_sulbactam	piperacillin_tazobactam
NA	Aba	count	gene	ampicillin_sulbactam	tetracycline
NA	Aba	count	domain	ampicillin_sulbactam	tetracycline
NA	Aba	count	protein	ampicillin_sulbactam	tetracycline
NA	Aba	count	domain	ampicillin_sulbactam	ticarcillin_clavulanic_acid
NA	Aba	count	protein	ampicillin_sulbactam	ticarcillin_clavulanic_acid
NA	Aba	count	gene	ampicillin_sulbactam	ticarcillin_clavulanic_acid
NA	Aba	count	gene	ampicillin_sulbactam	tobramycin
NA	Aba	count	domain	ampicillin_sulbactam	tobramycin
NA	Aba	count	protein	ampicillin_sulbactam	tobramycin
NA	Aba	count	domain	ampicillin_sulbactam	trimethoprim_sulfamethoxazole
NA	Aba	count	protein	ampicillin_sulbactam	trimethoprim_sulfamethoxazole
NA	Aba	count	gene	ampicillin_sulbactam	trimethoprim_sulfamethoxazole
NA	Pae	count	gene	carbenicillin	aztreonam
NA	Pae	count	domain	carbenicillin	aztreonam
NA	Pae	count	protein	carbenicillin	aztreonam
NA	Kpn	count	gene	carbenicillin	cefoxitin
NA	Kpn	count	domain	carbenicillin	cefpodoxime
NA	Pae	count	gene	carbenicillin	ceftazidime
NA	Pae	count	protein	carbenicillin	ceftazidime_avibactam
NA	Pae	count	gene	carbenicillin	ceftazidime_avibactam
NA	Pae	count	gene	carbenicillin	ceftolozane_tazobactam
NA	Pae	count	protein	carbenicillin	ceftolozane_tazobactam
NA	Kpn	count	domain	carbenicillin	cefuroxime
NA	Kpn	count	protein	carbenicillin	cefuroxime
NA	Kpn	count	gene	carbenicillin	chloramphenicol
NA	Kpn	count	protein	carbenicillin	chloramphenicol
NA	Kpn	count	gene	carbenicillin	colistin
NA	Pae	count	gene	carbenicillin	colistin
NA	Pae	count	domain	carbenicillin	colistin
NA	Pae	count	protein	carbenicillin	colistin
NA	Pae	count	gene	carbenicillin	doripenem
NA	Pae	count	domain	carbenicillin	doripenem
NA	Pae	count	protein	carbenicillin	doripenem
NA	Kpn	count	gene	carbenicillin	fosfomycin
NA	Kpn	count	protein	carbenicillin	fosfomycin
NA	Kpn	count	gene	carbenicillin	minocycline
NA	Kpn	count	protein	carbenicillin	minocycline
NA	Kpn	count	gene	carbenicillin	norfloxacin
NA	Pae	count	gene	carbenicillin	piperacillin_tazobactam
NA	Pae	count	protein	carbenicillin	piperacillin_tazobactam
NA	Kpn	count	gene	carbenicillin	trimethoprim
NA	Kpn	count	gene	cefazolin	amikacin
NA	Kpn	count	domain	cefazolin	amikacin
NA	Kpn	count	protein	cefazolin	amikacin
NA	Kpn	count	gene	cefazolin	ampicillin
NA	Kpn	count	domain	cefazolin	ampicillin
NA	Kpn	count	protein	cefazolin	ampicillin
NA	Kpn	count	gene	cefazolin	aztreonam
NA	Kpn	count	domain	cefazolin	aztreonam
NA	Kpn	count	protein	cefazolin	aztreonam
NA	Kpn	count	domain	cefazolin	carbenicillin
NA	Kpn	count	protein	cefazolin	carbenicillin
NA	Kpn	count	gene	cefazolin	carbenicillin
NA	Kpn	count	gene	cefazolin	cefepime
NA	Kpn	count	domain	cefazolin	cefepime
NA	Kpn	count	protein	cefazolin	cefepime
NA	Kpn	count	gene	cefazolin	cefotaxime
NA	Kpn	count	domain	cefazolin	cefotaxime
NA	Kpn	count	protein	cefazolin	cefotaxime
NA	Kpn	count	gene	cefazolin	cefotetan
NA	Kpn	count	domain	cefazolin	cefotetan
NA	Kpn	count	protein	cefazolin	cefotetan
NA	Kpn	count	gene	cefazolin	cefoxitin
NA	Kpn	count	domain	cefazolin	cefoxitin
NA	Kpn	count	protein	cefazolin	cefoxitin
NA	Kpn	count	gene	cefazolin	cefpodoxime
NA	Kpn	count	domain	cefazolin	cefpodoxime
NA	Kpn	count	protein	cefazolin	cefpodoxime
NA	Kpn	count	gene	cefazolin	ceftazidime
NA	Kpn	count	domain	cefazolin	ceftazidime
NA	Kpn	count	protein	cefazolin	ceftazidime
NA	Kpn	count	gene	cefazolin	ceftriaxone
NA	Kpn	count	domain	cefazolin	ceftriaxone
NA	Kpn	count	protein	cefazolin	ceftriaxone
NA	Kpn	count	gene	cefazolin	cefuroxime
NA	Kpn	count	domain	cefazolin	cefuroxime
NA	Kpn	count	protein	cefazolin	cefuroxime
NA	Kpn	count	gene	cefazolin	cephalothin
NA	Kpn	count	domain	cefazolin	cephalothin
NA	Kpn	count	protein	cefazolin	cephalothin
NA	Kpn	count	gene	cefazolin	chloramphenicol
NA	Kpn	count	domain	cefazolin	chloramphenicol
NA	Kpn	count	protein	cefazolin	chloramphenicol
NA	Kpn	count	gene	cefazolin	ciprofloxacin
NA	Kpn	count	domain	cefazolin	ciprofloxacin
NA	Kpn	count	protein	cefazolin	ciprofloxacin
NA	Kpn	count	gene	cefazolin	colistin
NA	Kpn	count	domain	cefazolin	colistin
NA	Kpn	count	protein	cefazolin	colistin
NA	Kpn	count	gene	cefazolin	doripenem
NA	Kpn	count	domain	cefazolin	doripenem
NA	Kpn	count	protein	cefazolin	doripenem
NA	Kpn	count	gene	cefazolin	doxycycline
NA	Kpn	count	domain	cefazolin	doxycycline
NA	Kpn	count	protein	cefazolin	doxycycline
NA	Kpn	count	gene	cefazolin	ertapenem
NA	Kpn	count	domain	cefazolin	ertapenem
NA	Kpn	count	protein	cefazolin	ertapenem
NA	Kpn	count	gene	cefazolin	fosfomycin
NA	Kpn	count	domain	cefazolin	fosfomycin
NA	Kpn	count	protein	cefazolin	fosfomycin
NA	Kpn	count	gene	cefazolin	gentamicin
NA	Kpn	count	domain	cefazolin	gentamicin
NA	Kpn	count	protein	cefazolin	gentamicin
NA	Kpn	count	gene	cefazolin	imipenem
NA	Kpn	count	domain	cefazolin	imipenem
NA	Kpn	count	protein	cefazolin	imipenem
NA	Kpn	count	gene	cefazolin	kanamycin
NA	Kpn	count	domain	cefazolin	kanamycin
NA	Kpn	count	protein	cefazolin	kanamycin
NA	Kpn	count	gene	cefazolin	levofloxacin
NA	Kpn	count	domain	cefazolin	levofloxacin
NA	Kpn	count	protein	cefazolin	levofloxacin
NA	Kpn	count	gene	cefazolin	meropenem
NA	Kpn	count	domain	cefazolin	meropenem
NA	Kpn	count	protein	cefazolin	meropenem
NA	Kpn	count	gene	cefazolin	minocycline
NA	Kpn	count	domain	cefazolin	minocycline
NA	Kpn	count	protein	cefazolin	minocycline
NA	Kpn	count	gene	cefazolin	moxifloxacin
NA	Kpn	count	domain	cefazolin	moxifloxacin
NA	Kpn	count	protein	cefazolin	moxifloxacin
NA	Kpn	count	domain	cefazolin	nalidixic_acid
NA	Kpn	count	protein	cefazolin	nalidixic_acid
NA	Kpn	count	gene	cefazolin	nalidixic_acid
NA	Kpn	count	gene	cefazolin	nitrofurantoin
NA	Kpn	count	domain	cefazolin	nitrofurantoin
NA	Kpn	count	protein	cefazolin	nitrofurantoin
NA	Kpn	count	gene	cefazolin	norfloxacin
NA	Kpn	count	domain	cefazolin	norfloxacin
NA	Kpn	count	protein	cefazolin	norfloxacin
NA	Kpn	count	gene	cefazolin	streptomycin
NA	Kpn	count	domain	cefazolin	streptomycin
NA	Kpn	count	protein	cefazolin	streptomycin
NA	Kpn	count	gene	cefazolin	tetracycline
NA	Kpn	count	domain	cefazolin	tetracycline
NA	Kpn	count	protein	cefazolin	tetracycline
NA	Kpn	count	gene	cefazolin	tigecycline
NA	Kpn	count	domain	cefazolin	tigecycline
NA	Kpn	count	protein	cefazolin	tigecycline
NA	Kpn	count	gene	cefazolin	tobramycin
NA	Kpn	count	domain	cefazolin	tobramycin
NA	Kpn	count	protein	cefazolin	tobramycin
NA	Kpn	count	gene	cefazolin	trimethoprim
NA	Kpn	count	domain	cefazolin	trimethoprim
NA	Kpn	count	protein	cefazolin	trimethoprim
NA	Kpn	count	gene	cefazolin	trimethoprim_sulfamethoxazole
NA	Kpn	count	domain	cefazolin	trimethoprim_sulfamethoxazole
NA	Kpn	count	protein	cefazolin	trimethoprim_sulfamethoxazole
NA	Aba	count	gene	cefepime	amikacin
NA	Aba	count	domain	cefepime	amikacin
NA	Aba	count	protein	cefepime	amikacin
NA	Kpn	count	gene	cefepime	amikacin
NA	Pae	count	gene	cefepime	amikacin
NA	Pae	count	domain	cefepime	amikacin
NA	Pae	count	protein	cefepime	amikacin
NA	Kpn	count	gene	cefepime	ampicillin
NA	Aba	count	gene	cefepime	ampicillin_sulbactam
NA	Aba	count	domain	cefepime	ampicillin_sulbactam
NA	Aba	count	protein	cefepime	ampicillin_sulbactam
NA	Aba	count	gene	cefepime	aztreonam
NA	Aba	count	domain	cefepime	aztreonam
NA	Aba	count	protein	cefepime	aztreonam
NA	Kpn	count	gene	cefepime	aztreonam
NA	Pae	count	gene	cefepime	aztreonam
NA	Pae	count	domain	cefepime	aztreonam
NA	Pae	count	protein	cefepime	aztreonam
NA	Pae	count	domain	cefepime	carbenicillin
NA	Pae	count	protein	cefepime	carbenicillin
NA	Kpn	count	gene	cefepime	carbenicillin
NA	Pae	count	gene	cefepime	carbenicillin
NA	Kpn	count	gene	cefepime	cefazolin
NA	Aba	count	gene	cefepime	cefotaxime
NA	Aba	count	domain	cefepime	cefotaxime
NA	Aba	count	protein	cefepime	cefotaxime
NA	Kpn	count	gene	cefepime	cefotaxime
NA	Kpn	count	gene	cefepime	cefotetan
NA	Kpn	count	gene	cefepime	cefoxitin
NA	Kpn	count	gene	cefepime	cefpodoxime
NA	Aba	count	gene	cefepime	ceftazidime
NA	Aba	count	domain	cefepime	ceftazidime
NA	Aba	count	protein	cefepime	ceftazidime
NA	Kpn	count	gene	cefepime	ceftazidime
NA	Pae	count	gene	cefepime	ceftazidime
NA	Pae	count	domain	cefepime	ceftazidime
NA	Pae	count	protein	cefepime	ceftazidime
NA	Pae	count	domain	cefepime	ceftazidime_avibactam
NA	Pae	count	protein	cefepime	ceftazidime_avibactam
NA	Pae	count	gene	cefepime	ceftazidime_avibactam
NA	Pae	count	gene	cefepime	ceftolozane_tazobactam
NA	Pae	count	domain	cefepime	ceftolozane_tazobactam
NA	Pae	count	protein	cefepime	ceftolozane_tazobactam
NA	Aba	count	gene	cefepime	ceftriaxone
NA	Aba	count	domain	cefepime	ceftriaxone
NA	Aba	count	protein	cefepime	ceftriaxone
NA	Kpn	count	gene	cefepime	ceftriaxone
NA	Kpn	count	gene	cefepime	cefuroxime
NA	Kpn	count	gene	cefepime	cephalothin
NA	Kpn	count	gene	cefepime	chloramphenicol
NA	Aba	count	gene	cefepime	ciprofloxacin
NA	Kpn	count	gene	cefepime	ciprofloxacin
NA	Pae	count	gene	cefepime	ciprofloxacin
NA	Aba	count	domain	cefepime	ciprofloxacin
NA	Aba	count	protein	cefepime	ciprofloxacin
NA	Pae	count	domain	cefepime	ciprofloxacin
NA	Pae	count	protein	cefepime	ciprofloxacin
NA	Aba	count	gene	cefepime	colistin
NA	Aba	count	domain	cefepime	colistin
NA	Aba	count	protein	cefepime	colistin
NA	Kpn	count	gene	cefepime	colistin
NA	Pae	count	gene	cefepime	colistin
NA	Pae	count	domain	cefepime	colistin
NA	Pae	count	protein	cefepime	colistin
NA	Aba	count	gene	cefepime	doripenem
NA	Aba	count	domain	cefepime	doripenem
NA	Aba	count	protein	cefepime	doripenem
NA	Kpn	count	gene	cefepime	doripenem
NA	Pae	count	gene	cefepime	doripenem
NA	Pae	count	domain	cefepime	doripenem
NA	Pae	count	protein	cefepime	doripenem
NA	Aba	count	gene	cefepime	doxycycline
NA	Aba	count	domain	cefepime	doxycycline
NA	Aba	count	protein	cefepime	doxycycline
NA	Kpn	count	gene	cefepime	doxycycline
NA	Kpn	count	gene	cefepime	ertapenem
NA	Kpn	count	gene	cefepime	fosfomycin
NA	Aba	count	gene	cefepime	gentamicin
NA	Aba	count	domain	cefepime	gentamicin
NA	Aba	count	protein	cefepime	gentamicin
NA	Kpn	count	gene	cefepime	gentamicin
NA	Pae	count	gene	cefepime	gentamicin
NA	Pae	count	domain	cefepime	gentamicin
NA	Pae	count	protein	cefepime	gentamicin
NA	Aba	count	gene	cefepime	imipenem
NA	Aba	count	domain	cefepime	imipenem
NA	Aba	count	protein	cefepime	imipenem
NA	Kpn	count	gene	cefepime	imipenem
NA	Pae	count	gene	cefepime	imipenem
NA	Pae	count	domain	cefepime	imipenem
NA	Pae	count	protein	cefepime	imipenem
NA	Kpn	count	gene	cefepime	kanamycin
NA	Aba	count	gene	cefepime	levofloxacin
NA	Aba	count	domain	cefepime	levofloxacin
NA	Aba	count	protein	cefepime	levofloxacin
NA	Kpn	count	gene	cefepime	levofloxacin
NA	Pae	count	gene	cefepime	levofloxacin
NA	Pae	count	domain	cefepime	levofloxacin
NA	Pae	count	protein	cefepime	levofloxacin
NA	Aba	count	gene	cefepime	meropenem
NA	Aba	count	domain	cefepime	meropenem
NA	Aba	count	protein	cefepime	meropenem
NA	Kpn	count	gene	cefepime	meropenem
NA	Pae	count	gene	cefepime	meropenem
NA	Pae	count	domain	cefepime	meropenem
NA	Pae	count	protein	cefepime	meropenem
NA	Aba	count	gene	cefepime	minocycline
NA	Aba	count	domain	cefepime	minocycline
NA	Aba	count	protein	cefepime	minocycline
NA	Kpn	count	gene	cefepime	minocycline
NA	Aba	count	gene	cefepime	moxifloxacin
NA	Aba	count	domain	cefepime	moxifloxacin
NA	Aba	count	protein	cefepime	moxifloxacin
NA	Kpn	count	gene	cefepime	moxifloxacin
NA	Aba	count	domain	cefepime	nalidixic_acid
NA	Aba	count	protein	cefepime	nalidixic_acid
NA	Aba	count	gene	cefepime	nalidixic_acid
NA	Kpn	count	gene	cefepime	nalidixic_acid
NA	Kpn	count	gene	cefepime	nitrofurantoin
NA	Kpn	count	gene	cefepime	norfloxacin
NA	Pae	count	gene	cefepime	piperacillin
NA	Pae	count	domain	cefepime	piperacillin
NA	Pae	count	protein	cefepime	piperacillin
NA	Aba	count	gene	cefepime	piperacillin_tazobactam
NA	Aba	count	domain	cefepime	piperacillin_tazobactam
NA	Aba	count	protein	cefepime	piperacillin_tazobactam
NA	Pae	count	gene	cefepime	piperacillin_tazobactam
NA	Pae	count	domain	cefepime	piperacillin_tazobactam
NA	Pae	count	protein	cefepime	piperacillin_tazobactam
NA	Kpn	count	gene	cefepime	streptomycin
NA	Aba	count	gene	cefepime	tetracycline
NA	Aba	count	domain	cefepime	tetracycline
NA	Aba	count	protein	cefepime	tetracycline
NA	Kpn	count	gene	cefepime	tetracycline
NA	Aba	count	domain	cefepime	ticarcillin_clavulanic_acid
NA	Aba	count	protein	cefepime	ticarcillin_clavulanic_acid
NA	Aba	count	gene	cefepime	ticarcillin_clavulanic_acid
NA	Kpn	count	gene	cefepime	tigecycline
NA	Aba	count	gene	cefepime	tobramycin
NA	Aba	count	domain	cefepime	tobramycin
NA	Aba	count	protein	cefepime	tobramycin
NA	Kpn	count	gene	cefepime	tobramycin
NA	Pae	count	gene	cefepime	tobramycin
NA	Pae	count	domain	cefepime	tobramycin
NA	Pae	count	protein	cefepime	tobramycin
NA	Kpn	count	gene	cefepime	trimethoprim
NA	Aba	count	domain	cefepime	trimethoprim_sulfamethoxazole
NA	Aba	count	protein	cefepime	trimethoprim_sulfamethoxazole
NA	Kpn	count	gene	cefepime	trimethoprim_sulfamethoxazole
NA	Aba	count	gene	cefepime	trimethoprim_sulfamethoxazole
NA	Kpn	count	gene	cefotaxime	minocycline
NA	Kpn	count	domain	cefpodoxime	minocycline
NA	Kpn	count	gene	ceftazidime	amikacin
NA	Kpn	count	domain	ceftazidime	amikacin
NA	Kpn	count	protein	ceftazidime	amikacin
NA	Pae	count	gene	ceftazidime	amikacin
NA	Pae	count	gene	ceftazidime	amikacin
NA	Kpn	count	gene	ceftazidime	ampicillin
NA	Kpn	count	domain	ceftazidime	ampicillin
NA	Kpn	count	protein	ceftazidime	ampicillin
NA	Kpn	count	gene	ceftazidime	aztreonam
NA	Kpn	count	domain	ceftazidime	aztreonam
NA	Kpn	count	protein	ceftazidime	aztreonam
NA	Pae	count	gene	ceftazidime	aztreonam
NA	Pae	count	gene	ceftazidime	aztreonam
NA	Kpn	count	domain	ceftazidime	carbenicillin
NA	Kpn	count	protein	ceftazidime	carbenicillin
NA	Kpn	count	gene	ceftazidime	carbenicillin
NA	Pae	count	gene	ceftazidime	carbenicillin
NA	Pae	count	gene	ceftazidime	carbenicillin
NA	Kpn	count	domain	ceftazidime	cefazolin
NA	Kpn	count	protein	ceftazidime	cefazolin
NA	Kpn	count	gene	ceftazidime	cefazolin
NA	Kpn	count	gene	ceftazidime	cefepime
NA	Pae	count	gene	ceftazidime	cefepime
NA	Pae	count	gene	ceftazidime	cefepime
NA	Kpn	count	domain	ceftazidime	cefepime
NA	Kpn	count	protein	ceftazidime	cefepime
NA	Kpn	count	gene	ceftazidime	cefotaxime
NA	Kpn	count	domain	ceftazidime	cefotaxime
NA	Kpn	count	protein	ceftazidime	cefotaxime
NA	Kpn	count	gene	ceftazidime	cefotetan
NA	Kpn	count	domain	ceftazidime	cefotetan
NA	Kpn	count	protein	ceftazidime	cefotetan
NA	Kpn	count	gene	ceftazidime	cefoxitin
NA	Kpn	count	domain	ceftazidime	cefoxitin
NA	Kpn	count	protein	ceftazidime	cefoxitin
NA	Kpn	count	gene	ceftazidime	cefpodoxime
NA	Kpn	count	domain	ceftazidime	cefpodoxime
NA	Kpn	count	protein	ceftazidime	cefpodoxime
NA	Pae	count	gene	ceftazidime	ceftazidime_avibactam
NA	Pae	count	gene	ceftazidime	ceftolozane_tazobactam
NA	Pae	count	gene	ceftazidime	ceftolozane_tazobactam
NA	Kpn	count	gene	ceftazidime	ceftriaxone
NA	Kpn	count	domain	ceftazidime	ceftriaxone
NA	Kpn	count	protein	ceftazidime	ceftriaxone
NA	Kpn	count	gene	ceftazidime	cefuroxime
NA	Kpn	count	domain	ceftazidime	cefuroxime
NA	Kpn	count	protein	ceftazidime	cefuroxime
NA	Kpn	count	gene	ceftazidime	cephalothin
NA	Kpn	count	domain	ceftazidime	cephalothin
NA	Kpn	count	protein	ceftazidime	cephalothin
NA	Kpn	count	gene	ceftazidime	chloramphenicol
NA	Kpn	count	domain	ceftazidime	chloramphenicol
NA	Kpn	count	protein	ceftazidime	chloramphenicol
NA	Kpn	count	gene	ceftazidime	ciprofloxacin
NA	Pae	count	gene	ceftazidime	ciprofloxacin
NA	Pae	count	gene	ceftazidime	ciprofloxacin
NA	Kpn	count	domain	ceftazidime	ciprofloxacin
NA	Kpn	count	protein	ceftazidime	ciprofloxacin
NA	Kpn	count	gene	ceftazidime	colistin
NA	Kpn	count	domain	ceftazidime	colistin
NA	Kpn	count	protein	ceftazidime	colistin
NA	Pae	count	gene	ceftazidime	colistin
NA	Pae	count	gene	ceftazidime	colistin
NA	Esp.	count	domain	ceftazidime	doripenem
NA	Kpn	count	gene	ceftazidime	doripenem
NA	Kpn	count	domain	ceftazidime	doripenem
NA	Kpn	count	protein	ceftazidime	doripenem
NA	Pae	count	gene	ceftazidime	doripenem
NA	Pae	count	gene	ceftazidime	doripenem
NA	Kpn	count	gene	ceftazidime	doxycycline
NA	Kpn	count	domain	ceftazidime	doxycycline
NA	Kpn	count	protein	ceftazidime	doxycycline
NA	Kpn	count	gene	ceftazidime	ertapenem
NA	Kpn	count	domain	ceftazidime	ertapenem
NA	Kpn	count	protein	ceftazidime	ertapenem
NA	Kpn	count	gene	ceftazidime	fosfomycin
NA	Kpn	count	domain	ceftazidime	fosfomycin
NA	Kpn	count	protein	ceftazidime	fosfomycin
NA	Kpn	count	gene	ceftazidime	gentamicin
NA	Kpn	count	domain	ceftazidime	gentamicin
NA	Kpn	count	protein	ceftazidime	gentamicin
NA	Pae	count	gene	ceftazidime	gentamicin
NA	Pae	count	gene	ceftazidime	gentamicin
NA	Kpn	count	gene	ceftazidime	imipenem
NA	Kpn	count	domain	ceftazidime	imipenem
NA	Kpn	count	protein	ceftazidime	imipenem
NA	Pae	count	gene	ceftazidime	imipenem
NA	Pae	count	gene	ceftazidime	imipenem
NA	Kpn	count	gene	ceftazidime	kanamycin
NA	Kpn	count	domain	ceftazidime	kanamycin
NA	Kpn	count	protein	ceftazidime	kanamycin
NA	Kpn	count	gene	ceftazidime	levofloxacin
NA	Kpn	count	domain	ceftazidime	levofloxacin
NA	Kpn	count	protein	ceftazidime	levofloxacin
NA	Pae	count	gene	ceftazidime	levofloxacin
NA	Pae	count	gene	ceftazidime	levofloxacin
NA	Kpn	count	gene	ceftazidime	meropenem
NA	Kpn	count	domain	ceftazidime	meropenem
NA	Kpn	count	protein	ceftazidime	meropenem
NA	Pae	count	gene	ceftazidime	meropenem
NA	Pae	count	gene	ceftazidime	meropenem
NA	Kpn	count	gene	ceftazidime	minocycline
NA	Kpn	count	domain	ceftazidime	minocycline
NA	Kpn	count	protein	ceftazidime	minocycline
NA	Kpn	count	gene	ceftazidime	moxifloxacin
NA	Kpn	count	domain	ceftazidime	moxifloxacin
NA	Kpn	count	protein	ceftazidime	moxifloxacin
NA	Kpn	count	domain	ceftazidime	nalidixic_acid
NA	Kpn	count	protein	ceftazidime	nalidixic_acid
NA	Kpn	count	gene	ceftazidime	nalidixic_acid
NA	Kpn	count	gene	ceftazidime	nitrofurantoin
NA	Kpn	count	domain	ceftazidime	nitrofurantoin
NA	Kpn	count	protein	ceftazidime	nitrofurantoin
NA	Kpn	count	gene	ceftazidime	norfloxacin
NA	Kpn	count	domain	ceftazidime	norfloxacin
NA	Kpn	count	protein	ceftazidime	norfloxacin
NA	Pae	count	gene	ceftazidime	piperacillin
NA	Pae	count	gene	ceftazidime	piperacillin
NA	Pae	count	gene	ceftazidime	piperacillin_tazobactam
NA	Pae	count	gene	ceftazidime	piperacillin_tazobactam
NA	Kpn	count	gene	ceftazidime	streptomycin
NA	Kpn	count	domain	ceftazidime	streptomycin
NA	Kpn	count	protein	ceftazidime	streptomycin
NA	Esp.	count	domain	ceftazidime	tetracycline
NA	Kpn	count	gene	ceftazidime	tetracycline
NA	Kpn	count	domain	ceftazidime	tetracycline
NA	Kpn	count	protein	ceftazidime	tetracycline
NA	Kpn	count	gene	ceftazidime	tigecycline
NA	Kpn	count	domain	ceftazidime	tigecycline
NA	Kpn	count	protein	ceftazidime	tigecycline
NA	Kpn	count	gene	ceftazidime	tobramycin
NA	Kpn	count	domain	ceftazidime	tobramycin
NA	Kpn	count	protein	ceftazidime	tobramycin
NA	Pae	count	gene	ceftazidime	tobramycin
NA	Pae	count	gene	ceftazidime	tobramycin
NA	Esp.	count	domain	ceftazidime	trimethoprim
NA	Kpn	count	gene	ceftazidime	trimethoprim
NA	Kpn	count	domain	ceftazidime	trimethoprim
NA	Kpn	count	protein	ceftazidime	trimethoprim
NA	Kpn	count	gene	ceftazidime	trimethoprim_sulfamethoxazole
NA	Kpn	count	domain	ceftazidime	trimethoprim_sulfamethoxazole
NA	Kpn	count	protein	ceftazidime	trimethoprim_sulfamethoxazole
NA	Kpn	count	gene	ceftriaxone	amikacin
NA	Kpn	count	gene	ceftriaxone	ampicillin
NA	Kpn	count	gene	ceftriaxone	aztreonam
NA	Kpn	count	gene	ceftriaxone	carbenicillin
NA	Kpn	count	gene	ceftriaxone	cefazolin
NA	Kpn	count	gene	ceftriaxone	cefepime
NA	Kpn	count	gene	ceftriaxone	cefotaxime
NA	Kpn	count	gene	ceftriaxone	cefotetan
NA	Kpn	count	gene	ceftriaxone	cefoxitin
NA	Kpn	count	gene	ceftriaxone	cefpodoxime
NA	Kpn	count	gene	ceftriaxone	ceftazidime
NA	Kpn	count	gene	ceftriaxone	cefuroxime
NA	Kpn	count	gene	ceftriaxone	cephalothin
NA	Kpn	count	gene	ceftriaxone	chloramphenicol
NA	Kpn	count	gene	ceftriaxone	ciprofloxacin
NA	Kpn	count	gene	ceftriaxone	colistin
NA	Kpn	count	gene	ceftriaxone	doripenem
NA	Kpn	count	gene	ceftriaxone	doxycycline
NA	Kpn	count	gene	ceftriaxone	ertapenem
NA	Kpn	count	gene	ceftriaxone	fosfomycin
NA	Kpn	count	gene	ceftriaxone	gentamicin
NA	Kpn	count	gene	ceftriaxone	imipenem
NA	Kpn	count	gene	ceftriaxone	kanamycin
NA	Kpn	count	gene	ceftriaxone	levofloxacin
NA	Kpn	count	gene	ceftriaxone	meropenem
NA	Kpn	count	gene	ceftriaxone	minocycline
NA	Kpn	count	gene	ceftriaxone	moxifloxacin
NA	Kpn	count	gene	ceftriaxone	nalidixic_acid
NA	Kpn	count	gene	ceftriaxone	nitrofurantoin
NA	Kpn	count	gene	ceftriaxone	norfloxacin
NA	Kpn	count	gene	ceftriaxone	streptomycin
NA	Kpn	count	gene	ceftriaxone	tetracycline
NA	Kpn	count	gene	ceftriaxone	tigecycline
NA	Kpn	count	gene	ceftriaxone	tobramycin
NA	Kpn	count	gene	ceftriaxone	trimethoprim
NA	Kpn	count	gene	ceftriaxone	trimethoprim_sulfamethoxazole
NA	Kpn	count	gene	cefuroxime	amikacin
NA	Kpn	count	domain	cefuroxime	amikacin
NA	Kpn	count	protein	cefuroxime	amikacin
NA	Kpn	count	gene	cefuroxime	ampicillin
NA	Kpn	count	domain	cefuroxime	ampicillin
NA	Kpn	count	protein	cefuroxime	ampicillin
NA	Kpn	count	gene	cefuroxime	aztreonam
NA	Kpn	count	domain	cefuroxime	aztreonam
NA	Kpn	count	protein	cefuroxime	aztreonam
NA	Kpn	count	domain	cefuroxime	carbenicillin
NA	Kpn	count	protein	cefuroxime	carbenicillin
NA	Kpn	count	gene	cefuroxime	carbenicillin
NA	Kpn	count	domain	cefuroxime	cefazolin
NA	Kpn	count	protein	cefuroxime	cefazolin
NA	Kpn	count	gene	cefuroxime	cefazolin
NA	Kpn	count	gene	cefuroxime	cefepime
NA	Kpn	count	domain	cefuroxime	cefepime
NA	Kpn	count	protein	cefuroxime	cefepime
NA	Kpn	count	gene	cefuroxime	cefotaxime
NA	Kpn	count	domain	cefuroxime	cefotaxime
NA	Kpn	count	protein	cefuroxime	cefotaxime
NA	Kpn	count	gene	cefuroxime	cefotetan
NA	Kpn	count	domain	cefuroxime	cefotetan
NA	Kpn	count	protein	cefuroxime	cefotetan
NA	Kpn	count	gene	cefuroxime	cefoxitin
NA	Kpn	count	domain	cefuroxime	cefoxitin
NA	Kpn	count	protein	cefuroxime	cefoxitin
NA	Kpn	count	gene	cefuroxime	cefpodoxime
NA	Kpn	count	domain	cefuroxime	cefpodoxime
NA	Kpn	count	protein	cefuroxime	cefpodoxime
NA	Kpn	count	gene	cefuroxime	ceftazidime
NA	Kpn	count	domain	cefuroxime	ceftazidime
NA	Kpn	count	protein	cefuroxime	ceftazidime
NA	Kpn	count	gene	cefuroxime	ceftriaxone
NA	Kpn	count	domain	cefuroxime	ceftriaxone
NA	Kpn	count	protein	cefuroxime	ceftriaxone
NA	Kpn	count	gene	cefuroxime	cephalothin
NA	Kpn	count	domain	cefuroxime	cephalothin
NA	Kpn	count	protein	cefuroxime	cephalothin
NA	Kpn	count	gene	cefuroxime	chloramphenicol
NA	Kpn	count	domain	cefuroxime	chloramphenicol
NA	Kpn	count	protein	cefuroxime	chloramphenicol
NA	Kpn	count	gene	cefuroxime	ciprofloxacin
NA	Kpn	count	domain	cefuroxime	ciprofloxacin
NA	Kpn	count	protein	cefuroxime	ciprofloxacin
NA	Kpn	count	gene	cefuroxime	colistin
NA	Kpn	count	domain	cefuroxime	colistin
NA	Kpn	count	protein	cefuroxime	colistin
NA	Kpn	count	gene	cefuroxime	doripenem
NA	Kpn	count	domain	cefuroxime	doripenem
NA	Kpn	count	protein	cefuroxime	doripenem
NA	Kpn	count	gene	cefuroxime	doxycycline
NA	Kpn	count	domain	cefuroxime	doxycycline
NA	Kpn	count	protein	cefuroxime	doxycycline
NA	Kpn	count	gene	cefuroxime	ertapenem
NA	Kpn	count	domain	cefuroxime	ertapenem
NA	Kpn	count	protein	cefuroxime	ertapenem
NA	Kpn	count	gene	cefuroxime	fosfomycin
NA	Kpn	count	domain	cefuroxime	fosfomycin
NA	Kpn	count	protein	cefuroxime	fosfomycin
NA	Kpn	count	gene	cefuroxime	gentamicin
NA	Kpn	count	domain	cefuroxime	gentamicin
NA	Kpn	count	protein	cefuroxime	gentamicin
NA	Kpn	count	gene	cefuroxime	imipenem
NA	Kpn	count	domain	cefuroxime	imipenem
NA	Kpn	count	protein	cefuroxime	imipenem
NA	Kpn	count	gene	cefuroxime	kanamycin
NA	Kpn	count	domain	cefuroxime	kanamycin
NA	Kpn	count	protein	cefuroxime	kanamycin
NA	Kpn	count	gene	cefuroxime	levofloxacin
NA	Kpn	count	domain	cefuroxime	levofloxacin
NA	Kpn	count	protein	cefuroxime	levofloxacin
NA	Kpn	count	gene	cefuroxime	meropenem
NA	Kpn	count	domain	cefuroxime	meropenem
NA	Kpn	count	protein	cefuroxime	meropenem
NA	Kpn	count	gene	cefuroxime	minocycline
NA	Kpn	count	domain	cefuroxime	minocycline
NA	Kpn	count	protein	cefuroxime	minocycline
NA	Kpn	count	gene	cefuroxime	moxifloxacin
NA	Kpn	count	domain	cefuroxime	moxifloxacin
NA	Kpn	count	protein	cefuroxime	moxifloxacin
NA	Kpn	count	domain	cefuroxime	nalidixic_acid
NA	Kpn	count	protein	cefuroxime	nalidixic_acid
NA	Kpn	count	gene	cefuroxime	nalidixic_acid
NA	Kpn	count	gene	cefuroxime	nitrofurantoin
NA	Kpn	count	domain	cefuroxime	nitrofurantoin
NA	Kpn	count	protein	cefuroxime	nitrofurantoin
NA	Kpn	count	gene	cefuroxime	norfloxacin
NA	Kpn	count	domain	cefuroxime	norfloxacin
NA	Kpn	count	protein	cefuroxime	norfloxacin
NA	Kpn	count	gene	cefuroxime	streptomycin
NA	Kpn	count	domain	cefuroxime	streptomycin
NA	Kpn	count	protein	cefuroxime	streptomycin
NA	Kpn	count	gene	cefuroxime	tetracycline
NA	Kpn	count	domain	cefuroxime	tetracycline
NA	Kpn	count	protein	cefuroxime	tetracycline
NA	Kpn	count	gene	cefuroxime	tigecycline
NA	Kpn	count	domain	cefuroxime	tigecycline
NA	Kpn	count	protein	cefuroxime	tigecycline
NA	Kpn	count	gene	cefuroxime	tobramycin
NA	Kpn	count	domain	cefuroxime	tobramycin
NA	Kpn	count	protein	cefuroxime	tobramycin
NA	Kpn	count	gene	cefuroxime	trimethoprim
NA	Kpn	count	domain	cefuroxime	trimethoprim
NA	Kpn	count	protein	cefuroxime	trimethoprim
NA	Kpn	count	gene	cefuroxime	trimethoprim_sulfamethoxazole
NA	Kpn	count	domain	cefuroxime	trimethoprim_sulfamethoxazole
NA	Kpn	count	protein	cefuroxime	trimethoprim_sulfamethoxazole
NA	Kpn	count	protein	cephalothin	minocycline
NA	Kpn	count	gene	chloramphenicol	amikacin
NA	Kpn	count	domain	chloramphenicol	amikacin
NA	Kpn	count	protein	chloramphenicol	amikacin
NA	Kpn	count	gene	chloramphenicol	ampicillin
NA	Kpn	count	domain	chloramphenicol	ampicillin
NA	Kpn	count	protein	chloramphenicol	ampicillin
NA	Kpn	count	gene	chloramphenicol	aztreonam
NA	Kpn	count	domain	chloramphenicol	aztreonam
NA	Kpn	count	protein	chloramphenicol	aztreonam
NA	Kpn	count	domain	chloramphenicol	carbenicillin
NA	Kpn	count	protein	chloramphenicol	carbenicillin
NA	Kpn	count	gene	chloramphenicol	carbenicillin
NA	Kpn	count	gene	chloramphenicol	cefazolin
NA	Kpn	count	domain	chloramphenicol	cefazolin
NA	Kpn	count	protein	chloramphenicol	cefazolin
NA	Kpn	count	gene	chloramphenicol	cefepime
NA	Kpn	count	domain	chloramphenicol	cefepime
NA	Kpn	count	protein	chloramphenicol	cefepime
NA	Kpn	count	gene	chloramphenicol	cefotaxime
NA	Kpn	count	domain	chloramphenicol	cefotaxime
NA	Kpn	count	protein	chloramphenicol	cefotaxime
NA	Kpn	count	gene	chloramphenicol	cefotetan
NA	Kpn	count	domain	chloramphenicol	cefotetan
NA	Kpn	count	protein	chloramphenicol	cefotetan
NA	Kpn	count	gene	chloramphenicol	cefoxitin
NA	Sau	count	gene	chloramphenicol	cefoxitin
NA	Kpn	count	domain	chloramphenicol	cefoxitin
NA	Kpn	count	protein	chloramphenicol	cefoxitin
NA	Sau	count	domain	chloramphenicol	cefoxitin
NA	Sau	count	protein	chloramphenicol	cefoxitin
NA	Kpn	count	gene	chloramphenicol	cefpodoxime
NA	Kpn	count	domain	chloramphenicol	cefpodoxime
NA	Kpn	count	protein	chloramphenicol	cefpodoxime
NA	Sau	count	gene	chloramphenicol	ceftaroline
NA	Sau	count	domain	chloramphenicol	ceftaroline
NA	Sau	count	protein	chloramphenicol	ceftaroline
NA	Kpn	count	gene	chloramphenicol	ceftazidime
NA	Kpn	count	domain	chloramphenicol	ceftazidime
NA	Kpn	count	protein	chloramphenicol	ceftazidime
NA	Kpn	count	gene	chloramphenicol	ceftriaxone
NA	Kpn	count	domain	chloramphenicol	ceftriaxone
NA	Kpn	count	protein	chloramphenicol	ceftriaxone
NA	Kpn	count	gene	chloramphenicol	cefuroxime
NA	Kpn	count	domain	chloramphenicol	cefuroxime
NA	Kpn	count	protein	chloramphenicol	cefuroxime
NA	Kpn	count	gene	chloramphenicol	cephalothin
NA	Kpn	count	domain	chloramphenicol	cephalothin
NA	Kpn	count	protein	chloramphenicol	cephalothin
NA	Kpn	count	gene	chloramphenicol	ciprofloxacin
NA	Sau	count	gene	chloramphenicol	ciprofloxacin
NA	Kpn	count	domain	chloramphenicol	ciprofloxacin
NA	Kpn	count	protein	chloramphenicol	ciprofloxacin
NA	Sau	count	domain	chloramphenicol	ciprofloxacin
NA	Sau	count	protein	chloramphenicol	ciprofloxacin
NA	Sau	count	gene	chloramphenicol	clindamycin
NA	Sau	count	domain	chloramphenicol	clindamycin
NA	Sau	count	protein	chloramphenicol	clindamycin
NA	Kpn	count	gene	chloramphenicol	colistin
NA	Kpn	count	domain	chloramphenicol	colistin
NA	Kpn	count	protein	chloramphenicol	colistin
NA	Sau	count	gene	chloramphenicol	daptomycin
NA	Sau	count	domain	chloramphenicol	daptomycin
NA	Sau	count	protein	chloramphenicol	daptomycin
NA	Kpn	count	gene	chloramphenicol	doripenem
NA	Kpn	count	domain	chloramphenicol	doripenem
NA	Kpn	count	protein	chloramphenicol	doripenem
NA	Kpn	count	gene	chloramphenicol	doxycycline
NA	Kpn	count	domain	chloramphenicol	doxycycline
NA	Kpn	count	protein	chloramphenicol	doxycycline
NA	Kpn	count	gene	chloramphenicol	ertapenem
NA	Kpn	count	domain	chloramphenicol	ertapenem
NA	Kpn	count	protein	chloramphenicol	ertapenem
NA	Sau	count	gene	chloramphenicol	erythromycin
NA	Sau	count	domain	chloramphenicol	erythromycin
NA	Sau	count	protein	chloramphenicol	erythromycin
NA	Kpn	count	gene	chloramphenicol	fosfomycin
NA	Kpn	count	domain	chloramphenicol	fosfomycin
NA	Kpn	count	protein	chloramphenicol	fosfomycin
NA	Sau	count	domain	chloramphenicol	fusidic_acid
NA	Sau	count	protein	chloramphenicol	fusidic_acid
NA	Sau	count	gene	chloramphenicol	fusidic_acid
NA	Kpn	count	gene	chloramphenicol	gentamicin
NA	Kpn	count	domain	chloramphenicol	gentamicin
NA	Kpn	count	protein	chloramphenicol	gentamicin
NA	Sau	count	gene	chloramphenicol	gentamicin
NA	Sau	count	domain	chloramphenicol	gentamicin
NA	Sau	count	protein	chloramphenicol	gentamicin
NA	Kpn	count	gene	chloramphenicol	imipenem
NA	Kpn	count	domain	chloramphenicol	imipenem
NA	Kpn	count	protein	chloramphenicol	imipenem
NA	Kpn	count	gene	chloramphenicol	kanamycin
NA	Kpn	count	domain	chloramphenicol	kanamycin
NA	Kpn	count	protein	chloramphenicol	kanamycin
NA	Sau	count	gene	chloramphenicol	kanamycin
NA	Sau	count	domain	chloramphenicol	kanamycin
NA	Sau	count	protein	chloramphenicol	kanamycin
NA	Kpn	count	gene	chloramphenicol	levofloxacin
NA	Kpn	count	domain	chloramphenicol	levofloxacin
NA	Kpn	count	protein	chloramphenicol	levofloxacin
NA	Sau	count	gene	chloramphenicol	levofloxacin
NA	Sau	count	domain	chloramphenicol	levofloxacin
NA	Sau	count	protein	chloramphenicol	levofloxacin
NA	Kpn	count	gene	chloramphenicol	meropenem
NA	Kpn	count	domain	chloramphenicol	meropenem
NA	Kpn	count	protein	chloramphenicol	meropenem
NA	Sau	count	gene	chloramphenicol	methicillin
NA	Sau	count	domain	chloramphenicol	methicillin
NA	Sau	count	protein	chloramphenicol	methicillin
NA	Kpn	count	gene	chloramphenicol	minocycline
NA	Kpn	count	domain	chloramphenicol	minocycline
NA	Kpn	count	protein	chloramphenicol	minocycline
NA	Kpn	count	gene	chloramphenicol	moxifloxacin
NA	Kpn	count	domain	chloramphenicol	moxifloxacin
NA	Kpn	count	protein	chloramphenicol	moxifloxacin
NA	Sau	count	gene	chloramphenicol	moxifloxacin
NA	Sau	count	domain	chloramphenicol	moxifloxacin
NA	Sau	count	protein	chloramphenicol	moxifloxacin
NA	Sau	count	gene	chloramphenicol	mupirocin
NA	Sau	count	domain	chloramphenicol	mupirocin
NA	Sau	count	protein	chloramphenicol	mupirocin
NA	Kpn	count	domain	chloramphenicol	nalidixic_acid
NA	Kpn	count	protein	chloramphenicol	nalidixic_acid
NA	Kpn	count	gene	chloramphenicol	nalidixic_acid
NA	Kpn	count	gene	chloramphenicol	nitrofurantoin
NA	Kpn	count	domain	chloramphenicol	nitrofurantoin
NA	Kpn	count	protein	chloramphenicol	nitrofurantoin
NA	Kpn	count	gene	chloramphenicol	norfloxacin
NA	Kpn	count	domain	chloramphenicol	norfloxacin
NA	Kpn	count	protein	chloramphenicol	norfloxacin
NA	Sau	count	gene	chloramphenicol	oxacillin
NA	Sau	count	domain	chloramphenicol	oxacillin
NA	Sau	count	protein	chloramphenicol	oxacillin
NA	Sau	count	gene	chloramphenicol	penicillin
NA	Sau	count	domain	chloramphenicol	penicillin
NA	Sau	count	protein	chloramphenicol	penicillin
NA	Sau	count	gene	chloramphenicol	rifampin
NA	Sau	count	domain	chloramphenicol	rifampin
NA	Sau	count	protein	chloramphenicol	rifampin
NA	Kpn	count	gene	chloramphenicol	streptomycin
NA	Kpn	count	domain	chloramphenicol	streptomycin
NA	Kpn	count	protein	chloramphenicol	streptomycin
NA	Kpn	count	gene	chloramphenicol	tetracycline
NA	Kpn	count	domain	chloramphenicol	tetracycline
NA	Kpn	count	protein	chloramphenicol	tetracycline
NA	Sau	count	gene	chloramphenicol	tetracycline
NA	Sau	count	domain	chloramphenicol	tetracycline
NA	Sau	count	protein	chloramphenicol	tetracycline
NA	Kpn	count	gene	chloramphenicol	tigecycline
NA	Kpn	count	domain	chloramphenicol	tigecycline
NA	Kpn	count	protein	chloramphenicol	tigecycline
NA	Sau	count	gene	chloramphenicol	tigecycline
NA	Sau	count	domain	chloramphenicol	tigecycline
NA	Sau	count	protein	chloramphenicol	tigecycline
NA	Kpn	count	gene	chloramphenicol	tobramycin
NA	Kpn	count	domain	chloramphenicol	tobramycin
NA	Kpn	count	protein	chloramphenicol	tobramycin
NA	Sau	count	gene	chloramphenicol	tobramycin
NA	Sau	count	domain	chloramphenicol	tobramycin
NA	Sau	count	protein	chloramphenicol	tobramycin
NA	Kpn	count	gene	chloramphenicol	trimethoprim
NA	Kpn	count	domain	chloramphenicol	trimethoprim
NA	Kpn	count	protein	chloramphenicol	trimethoprim
NA	Sau	count	gene	chloramphenicol	trimethoprim
NA	Sau	count	domain	chloramphenicol	trimethoprim
NA	Sau	count	protein	chloramphenicol	trimethoprim
NA	Kpn	count	gene	chloramphenicol	trimethoprim_sulfamethoxazole
NA	Kpn	count	domain	chloramphenicol	trimethoprim_sulfamethoxazole
NA	Kpn	count	protein	chloramphenicol	trimethoprim_sulfamethoxazole
NA	Sau	count	gene	chloramphenicol	trimethoprim_sulfamethoxazole
NA	Sau	count	domain	chloramphenicol	trimethoprim_sulfamethoxazole
NA	Sau	count	protein	chloramphenicol	trimethoprim_sulfamethoxazole
NA	Sau	count	gene	chloramphenicol	vancomycin
NA	Sau	count	domain	chloramphenicol	vancomycin
NA	Sau	count	protein	chloramphenicol	vancomycin
NA	Aba	count	gene	ciprofloxacin	amikacin
NA	Aba	count	domain	ciprofloxacin	amikacin
NA	Aba	count	protein	ciprofloxacin	amikacin
NA	Kpn	count	gene	ciprofloxacin	amikacin
NA	Kpn	count	domain	ciprofloxacin	amikacin
NA	Kpn	count	protein	ciprofloxacin	amikacin
NA	Kpn	count	gene	ciprofloxacin	ampicillin
NA	Kpn	count	domain	ciprofloxacin	ampicillin
NA	Kpn	count	protein	ciprofloxacin	ampicillin
NA	Aba	count	gene	ciprofloxacin	ampicillin_sulbactam
NA	Aba	count	domain	ciprofloxacin	ampicillin_sulbactam
NA	Aba	count	protein	ciprofloxacin	ampicillin_sulbactam
NA	Aba	count	gene	ciprofloxacin	aztreonam
NA	Aba	count	domain	ciprofloxacin	aztreonam
NA	Aba	count	protein	ciprofloxacin	aztreonam
NA	Kpn	count	gene	ciprofloxacin	aztreonam
NA	Kpn	count	domain	ciprofloxacin	aztreonam
NA	Kpn	count	protein	ciprofloxacin	aztreonam
NA	Kpn	count	domain	ciprofloxacin	carbenicillin
NA	Kpn	count	protein	ciprofloxacin	carbenicillin
NA	Kpn	count	gene	ciprofloxacin	carbenicillin
NA	Kpn	count	gene	ciprofloxacin	cefazolin
NA	Kpn	count	domain	ciprofloxacin	cefazolin
NA	Kpn	count	protein	ciprofloxacin	cefazolin
NA	Aba	count	gene	ciprofloxacin	cefepime
NA	Kpn	count	gene	ciprofloxacin	cefepime
NA	Aba	count	domain	ciprofloxacin	cefepime
NA	Aba	count	protein	ciprofloxacin	cefepime
NA	Kpn	count	domain	ciprofloxacin	cefepime
NA	Kpn	count	protein	ciprofloxacin	cefepime
NA	Aba	count	gene	ciprofloxacin	cefotaxime
NA	Kpn	count	gene	ciprofloxacin	cefotaxime
NA	Aba	count	domain	ciprofloxacin	cefotaxime
NA	Aba	count	protein	ciprofloxacin	cefotaxime
NA	Kpn	count	domain	ciprofloxacin	cefotaxime
NA	Kpn	count	protein	ciprofloxacin	cefotaxime
NA	Kpn	count	gene	ciprofloxacin	cefotetan
NA	Kpn	count	domain	ciprofloxacin	cefotetan
NA	Kpn	count	protein	ciprofloxacin	cefotetan
NA	Kpn	count	gene	ciprofloxacin	cefoxitin
NA	Sau	count	gene	ciprofloxacin	cefoxitin
NA	Kpn	count	domain	ciprofloxacin	cefoxitin
NA	Kpn	count	protein	ciprofloxacin	cefoxitin
NA	Sau	count	domain	ciprofloxacin	cefoxitin
NA	Sau	count	protein	ciprofloxacin	cefoxitin
NA	Kpn	count	gene	ciprofloxacin	cefpodoxime
NA	Kpn	count	domain	ciprofloxacin	cefpodoxime
NA	Kpn	count	protein	ciprofloxacin	cefpodoxime
NA	Sau	count	gene	ciprofloxacin	ceftaroline
NA	Sau	count	domain	ciprofloxacin	ceftaroline
NA	Sau	count	protein	ciprofloxacin	ceftaroline
NA	Aba	count	gene	ciprofloxacin	ceftazidime
NA	Kpn	count	gene	ciprofloxacin	ceftazidime
NA	Aba	count	domain	ciprofloxacin	ceftazidime
NA	Aba	count	protein	ciprofloxacin	ceftazidime
NA	Kpn	count	domain	ciprofloxacin	ceftazidime
NA	Kpn	count	protein	ciprofloxacin	ceftazidime
NA	Aba	count	gene	ciprofloxacin	ceftriaxone
NA	Kpn	count	gene	ciprofloxacin	ceftriaxone
NA	Aba	count	domain	ciprofloxacin	ceftriaxone
NA	Aba	count	protein	ciprofloxacin	ceftriaxone
NA	Kpn	count	domain	ciprofloxacin	ceftriaxone
NA	Kpn	count	protein	ciprofloxacin	ceftriaxone
NA	Kpn	count	gene	ciprofloxacin	cefuroxime
NA	Kpn	count	domain	ciprofloxacin	cefuroxime
NA	Kpn	count	protein	ciprofloxacin	cefuroxime
NA	Kpn	count	gene	ciprofloxacin	cephalothin
NA	Kpn	count	domain	ciprofloxacin	cephalothin
NA	Kpn	count	protein	ciprofloxacin	cephalothin
NA	Kpn	count	gene	ciprofloxacin	chloramphenicol
NA	Sau	count	gene	ciprofloxacin	chloramphenicol
NA	Kpn	count	domain	ciprofloxacin	chloramphenicol
NA	Kpn	count	protein	ciprofloxacin	chloramphenicol
NA	Sau	count	domain	ciprofloxacin	chloramphenicol
NA	Sau	count	protein	ciprofloxacin	chloramphenicol
NA	Sau	count	gene	ciprofloxacin	clindamycin
NA	Sau	count	domain	ciprofloxacin	clindamycin
NA	Sau	count	protein	ciprofloxacin	clindamycin
NA	Aba	count	gene	ciprofloxacin	colistin
NA	Aba	count	domain	ciprofloxacin	colistin
NA	Aba	count	protein	ciprofloxacin	colistin
NA	Kpn	count	gene	ciprofloxacin	colistin
NA	Kpn	count	domain	ciprofloxacin	colistin
NA	Kpn	count	protein	ciprofloxacin	colistin
NA	Sau	count	gene	ciprofloxacin	daptomycin
NA	Sau	count	domain	ciprofloxacin	daptomycin
NA	Sau	count	protein	ciprofloxacin	daptomycin
NA	Aba	count	gene	ciprofloxacin	doripenem
NA	Aba	count	domain	ciprofloxacin	doripenem
NA	Aba	count	protein	ciprofloxacin	doripenem
NA	Kpn	count	gene	ciprofloxacin	doripenem
NA	Kpn	count	domain	ciprofloxacin	doripenem
NA	Kpn	count	protein	ciprofloxacin	doripenem
NA	Aba	count	gene	ciprofloxacin	doxycycline
NA	Aba	count	domain	ciprofloxacin	doxycycline
NA	Aba	count	protein	ciprofloxacin	doxycycline
NA	Kpn	count	gene	ciprofloxacin	doxycycline
NA	Kpn	count	domain	ciprofloxacin	doxycycline
NA	Kpn	count	protein	ciprofloxacin	doxycycline
NA	Kpn	count	gene	ciprofloxacin	ertapenem
NA	Kpn	count	domain	ciprofloxacin	ertapenem
NA	Kpn	count	protein	ciprofloxacin	ertapenem
NA	Sau	count	gene	ciprofloxacin	erythromycin
NA	Sau	count	domain	ciprofloxacin	erythromycin
NA	Sau	count	protein	ciprofloxacin	erythromycin
NA	Kpn	count	gene	ciprofloxacin	fosfomycin
NA	Kpn	count	domain	ciprofloxacin	fosfomycin
NA	Kpn	count	protein	ciprofloxacin	fosfomycin
NA	Sau	count	domain	ciprofloxacin	fusidic_acid
NA	Sau	count	protein	ciprofloxacin	fusidic_acid
NA	Sau	count	gene	ciprofloxacin	fusidic_acid
NA	Aba	count	gene	ciprofloxacin	gentamicin
NA	Aba	count	domain	ciprofloxacin	gentamicin
NA	Aba	count	protein	ciprofloxacin	gentamicin
NA	Kpn	count	gene	ciprofloxacin	gentamicin
NA	Kpn	count	domain	ciprofloxacin	gentamicin
NA	Kpn	count	protein	ciprofloxacin	gentamicin
NA	Sau	count	gene	ciprofloxacin	gentamicin
NA	Sau	count	domain	ciprofloxacin	gentamicin
NA	Sau	count	protein	ciprofloxacin	gentamicin
NA	Aba	count	gene	ciprofloxacin	imipenem
NA	Aba	count	domain	ciprofloxacin	imipenem
NA	Aba	count	protein	ciprofloxacin	imipenem
NA	Kpn	count	gene	ciprofloxacin	imipenem
NA	Kpn	count	domain	ciprofloxacin	imipenem
NA	Kpn	count	protein	ciprofloxacin	imipenem
NA	Kpn	count	gene	ciprofloxacin	kanamycin
NA	Kpn	count	domain	ciprofloxacin	kanamycin
NA	Kpn	count	protein	ciprofloxacin	kanamycin
NA	Sau	count	gene	ciprofloxacin	kanamycin
NA	Sau	count	domain	ciprofloxacin	kanamycin
NA	Sau	count	protein	ciprofloxacin	kanamycin
NA	Aba	count	gene	ciprofloxacin	levofloxacin
NA	Aba	count	domain	ciprofloxacin	levofloxacin
NA	Aba	count	protein	ciprofloxacin	levofloxacin
NA	Kpn	count	gene	ciprofloxacin	levofloxacin
NA	Kpn	count	domain	ciprofloxacin	levofloxacin
NA	Kpn	count	protein	ciprofloxacin	levofloxacin
NA	Sau	count	gene	ciprofloxacin	levofloxacin
NA	Sau	count	domain	ciprofloxacin	levofloxacin
NA	Sau	count	protein	ciprofloxacin	levofloxacin
NA	Aba	count	gene	ciprofloxacin	meropenem
NA	Aba	count	domain	ciprofloxacin	meropenem
NA	Aba	count	protein	ciprofloxacin	meropenem
NA	Kpn	count	gene	ciprofloxacin	meropenem
NA	Kpn	count	domain	ciprofloxacin	meropenem
NA	Kpn	count	protein	ciprofloxacin	meropenem
NA	Sau	count	gene	ciprofloxacin	methicillin
NA	Sau	count	domain	ciprofloxacin	methicillin
NA	Sau	count	protein	ciprofloxacin	methicillin
NA	Aba	count	gene	ciprofloxacin	minocycline
NA	Aba	count	domain	ciprofloxacin	minocycline
NA	Aba	count	protein	ciprofloxacin	minocycline
NA	Kpn	count	gene	ciprofloxacin	minocycline
NA	Kpn	count	domain	ciprofloxacin	minocycline
NA	Kpn	count	protein	ciprofloxacin	minocycline
NA	Aba	count	gene	ciprofloxacin	moxifloxacin
NA	Aba	count	domain	ciprofloxacin	moxifloxacin
NA	Aba	count	protein	ciprofloxacin	moxifloxacin
NA	Kpn	count	gene	ciprofloxacin	moxifloxacin
NA	Kpn	count	domain	ciprofloxacin	moxifloxacin
NA	Kpn	count	protein	ciprofloxacin	moxifloxacin
NA	Sau	count	gene	ciprofloxacin	moxifloxacin
NA	Sau	count	domain	ciprofloxacin	moxifloxacin
NA	Sau	count	protein	ciprofloxacin	moxifloxacin
NA	Sau	count	gene	ciprofloxacin	mupirocin
NA	Sau	count	domain	ciprofloxacin	mupirocin
NA	Sau	count	protein	ciprofloxacin	mupirocin
NA	Aba	count	domain	ciprofloxacin	nalidixic_acid
NA	Aba	count	protein	ciprofloxacin	nalidixic_acid
NA	Kpn	count	domain	ciprofloxacin	nalidixic_acid
NA	Kpn	count	protein	ciprofloxacin	nalidixic_acid
NA	Aba	count	gene	ciprofloxacin	nalidixic_acid
NA	Kpn	count	gene	ciprofloxacin	nalidixic_acid
NA	Kpn	count	gene	ciprofloxacin	nitrofurantoin
NA	Kpn	count	domain	ciprofloxacin	nitrofurantoin
NA	Kpn	count	protein	ciprofloxacin	nitrofurantoin
NA	Kpn	count	gene	ciprofloxacin	norfloxacin
NA	Kpn	count	domain	ciprofloxacin	norfloxacin
NA	Kpn	count	protein	ciprofloxacin	norfloxacin
NA	Sau	count	gene	ciprofloxacin	oxacillin
NA	Sau	count	domain	ciprofloxacin	oxacillin
NA	Sau	count	protein	ciprofloxacin	oxacillin
NA	Sau	count	gene	ciprofloxacin	penicillin
NA	Sau	count	domain	ciprofloxacin	penicillin
NA	Sau	count	protein	ciprofloxacin	penicillin
NA	Aba	count	gene	ciprofloxacin	piperacillin_tazobactam
NA	Aba	count	domain	ciprofloxacin	piperacillin_tazobactam
NA	Aba	count	protein	ciprofloxacin	piperacillin_tazobactam
NA	Sau	count	gene	ciprofloxacin	rifampin
NA	Sau	count	domain	ciprofloxacin	rifampin
NA	Sau	count	protein	ciprofloxacin	rifampin
NA	Kpn	count	gene	ciprofloxacin	streptomycin
NA	Kpn	count	domain	ciprofloxacin	streptomycin
NA	Kpn	count	protein	ciprofloxacin	streptomycin
NA	Aba	count	gene	ciprofloxacin	tetracycline
NA	Aba	count	domain	ciprofloxacin	tetracycline
NA	Aba	count	protein	ciprofloxacin	tetracycline
NA	Kpn	count	gene	ciprofloxacin	tetracycline
NA	Kpn	count	domain	ciprofloxacin	tetracycline
NA	Kpn	count	protein	ciprofloxacin	tetracycline
NA	Sau	count	gene	ciprofloxacin	tetracycline
NA	Sau	count	domain	ciprofloxacin	tetracycline
NA	Sau	count	protein	ciprofloxacin	tetracycline
NA	Aba	count	domain	ciprofloxacin	ticarcillin_clavulanic_acid
NA	Aba	count	protein	ciprofloxacin	ticarcillin_clavulanic_acid
NA	Aba	count	gene	ciprofloxacin	ticarcillin_clavulanic_acid
NA	Kpn	count	gene	ciprofloxacin	tigecycline
NA	Kpn	count	domain	ciprofloxacin	tigecycline
NA	Kpn	count	protein	ciprofloxacin	tigecycline
NA	Sau	count	gene	ciprofloxacin	tigecycline
NA	Sau	count	domain	ciprofloxacin	tigecycline
NA	Sau	count	protein	ciprofloxacin	tigecycline
NA	Aba	count	gene	ciprofloxacin	tobramycin
NA	Aba	count	domain	ciprofloxacin	tobramycin
NA	Aba	count	protein	ciprofloxacin	tobramycin
NA	Kpn	count	gene	ciprofloxacin	tobramycin
NA	Kpn	count	domain	ciprofloxacin	tobramycin
NA	Kpn	count	protein	ciprofloxacin	tobramycin
NA	Sau	count	gene	ciprofloxacin	tobramycin
NA	Sau	count	domain	ciprofloxacin	tobramycin
NA	Sau	count	protein	ciprofloxacin	tobramycin
NA	Kpn	count	gene	ciprofloxacin	trimethoprim
NA	Kpn	count	domain	ciprofloxacin	trimethoprim
NA	Kpn	count	protein	ciprofloxacin	trimethoprim
NA	Sau	count	gene	ciprofloxacin	trimethoprim
NA	Sau	count	domain	ciprofloxacin	trimethoprim
NA	Sau	count	protein	ciprofloxacin	trimethoprim
NA	Aba	count	domain	ciprofloxacin	trimethoprim_sulfamethoxazole
NA	Aba	count	protein	ciprofloxacin	trimethoprim_sulfamethoxazole
NA	Kpn	count	gene	ciprofloxacin	trimethoprim_sulfamethoxazole
NA	Kpn	count	domain	ciprofloxacin	trimethoprim_sulfamethoxazole
NA	Kpn	count	protein	ciprofloxacin	trimethoprim_sulfamethoxazole
NA	Sau	count	gene	ciprofloxacin	trimethoprim_sulfamethoxazole
NA	Sau	count	domain	ciprofloxacin	trimethoprim_sulfamethoxazole
NA	Sau	count	protein	ciprofloxacin	trimethoprim_sulfamethoxazole
NA	Aba	count	gene	ciprofloxacin	trimethoprim_sulfamethoxazole
NA	Sau	count	gene	ciprofloxacin	vancomycin
NA	Sau	count	domain	ciprofloxacin	vancomycin
NA	Sau	count	protein	ciprofloxacin	vancomycin
NA	Kpn	count	gene	colistin	amikacin
NA	Pae	count	gene	colistin	amikacin
NA	Pae	count	protein	colistin	amikacin
NA	Kpn	count	gene	colistin	ampicillin
NA	Kpn	count	gene	colistin	aztreonam
NA	Pae	count	gene	colistin	aztreonam
NA	Pae	count	domain	colistin	aztreonam
NA	Pae	count	protein	colistin	aztreonam
NA	Pae	count	domain	colistin	carbenicillin
NA	Pae	count	protein	colistin	carbenicillin
NA	Kpn	count	gene	colistin	carbenicillin
NA	Kpn	count	gene	colistin	cefazolin
NA	Kpn	count	gene	colistin	cefepime
NA	Pae	count	gene	colistin	cefepime
NA	Pae	count	domain	colistin	cefepime
NA	Pae	count	protein	colistin	cefepime
NA	Kpn	count	gene	colistin	cefotaxime
NA	Aba	count	domain	colistin	cefotaxime
NA	Kpn	count	gene	colistin	cefotetan
NA	Kpn	count	gene	colistin	cefoxitin
NA	Kpn	count	gene	colistin	cefpodoxime
NA	Kpn	count	gene	colistin	ceftazidime
NA	Pae	count	domain	colistin	ceftazidime
NA	Pae	count	protein	colistin	ceftazidime
NA	Pae	count	domain	colistin	ceftazidime_avibactam
NA	Pae	count	protein	colistin	ceftazidime_avibactam
NA	Pae	count	gene	colistin	ceftazidime_avibactam
NA	Pae	count	domain	colistin	ceftolozane_tazobactam
NA	Pae	count	protein	colistin	ceftolozane_tazobactam
NA	Aba	count	gene	colistin	ceftriaxone
NA	Kpn	count	gene	colistin	ceftriaxone
NA	Aba	count	domain	colistin	ceftriaxone
NA	Kpn	count	gene	colistin	cefuroxime
NA	Kpn	count	gene	colistin	cephalothin
NA	Kpn	count	gene	colistin	chloramphenicol
NA	Kpn	count	gene	colistin	ciprofloxacin
NA	Pae	count	gene	colistin	ciprofloxacin
NA	Pae	count	domain	colistin	ciprofloxacin
NA	Pae	count	protein	colistin	ciprofloxacin
NA	Kpn	count	gene	colistin	doripenem
NA	Pae	count	gene	colistin	doripenem
NA	Pae	count	domain	colistin	doripenem
NA	Pae	count	protein	colistin	doripenem
NA	Aba	count	gene	colistin	doxycycline
NA	Kpn	count	gene	colistin	doxycycline
NA	Kpn	count	gene	colistin	ertapenem
NA	Kpn	count	gene	colistin	fosfomycin
NA	Kpn	count	gene	colistin	gentamicin
NA	Pae	count	gene	colistin	gentamicin
NA	Pae	count	domain	colistin	gentamicin
NA	Pae	count	protein	colistin	gentamicin
NA	Kpn	count	gene	colistin	imipenem
NA	Pae	count	domain	colistin	imipenem
NA	Pae	count	protein	colistin	imipenem
NA	Kpn	count	gene	colistin	kanamycin
NA	Kpn	count	gene	colistin	levofloxacin
NA	Pae	count	gene	colistin	levofloxacin
NA	Pae	count	domain	colistin	levofloxacin
NA	Pae	count	protein	colistin	levofloxacin
NA	Kpn	count	gene	colistin	meropenem
NA	Pae	count	gene	colistin	meropenem
NA	Pae	count	domain	colistin	meropenem
NA	Pae	count	protein	colistin	meropenem
NA	Aba	count	protein	colistin	minocycline
NA	Kpn	count	gene	colistin	minocycline
NA	Aba	count	domain	colistin	moxifloxacin
NA	Kpn	count	gene	colistin	moxifloxacin
NA	Aba	count	domain	colistin	nalidixic_acid
NA	Aba	count	gene	colistin	nalidixic_acid
NA	Kpn	count	gene	colistin	nalidixic_acid
NA	Kpn	count	gene	colistin	nitrofurantoin
NA	Kpn	count	gene	colistin	norfloxacin
NA	Pae	count	gene	colistin	piperacillin
NA	Pae	count	domain	colistin	piperacillin
NA	Pae	count	protein	colistin	piperacillin
NA	Aba	count	gene	colistin	piperacillin_tazobactam
NA	Pae	count	domain	colistin	piperacillin_tazobactam
NA	Pae	count	protein	colistin	piperacillin_tazobactam
NA	Kpn	count	gene	colistin	streptomycin
NA	Aba	count	domain	colistin	tetracycline
NA	Kpn	count	gene	colistin	tetracycline
NA	Aba	count	domain	colistin	ticarcillin_clavulanic_acid
NA	Kpn	count	gene	colistin	tigecycline
NA	Kpn	count	gene	colistin	tobramycin
NA	Pae	count	gene	colistin	tobramycin
NA	Pae	count	domain	colistin	tobramycin
NA	Pae	count	protein	colistin	tobramycin
NA	Kpn	count	gene	colistin	trimethoprim
NA	Kpn	count	gene	colistin	trimethoprim_sulfamethoxazole
NA	Kpn	count	gene	doripenem	amikacin
NA	Kpn	count	domain	doripenem	amikacin
NA	Kpn	count	protein	doripenem	amikacin
NA	Kpn	count	gene	doripenem	ampicillin
NA	Kpn	count	domain	doripenem	ampicillin
NA	Kpn	count	protein	doripenem	ampicillin
NA	Kpn	count	gene	doripenem	aztreonam
NA	Kpn	count	domain	doripenem	aztreonam
NA	Kpn	count	protein	doripenem	aztreonam
NA	Kpn	count	gene	doripenem	carbenicillin
NA	Kpn	count	domain	doripenem	carbenicillin
NA	Kpn	count	protein	doripenem	carbenicillin
NA	Pae	count	gene	doripenem	carbenicillin
NA	Pae	count	protein	doripenem	carbenicillin
NA	Kpn	count	gene	doripenem	cefazolin
NA	Kpn	count	domain	doripenem	cefazolin
NA	Kpn	count	protein	doripenem	cefazolin
NA	Kpn	count	gene	doripenem	cefepime
NA	Kpn	count	domain	doripenem	cefepime
NA	Kpn	count	protein	doripenem	cefepime
NA	Kpn	count	gene	doripenem	cefotaxime
NA	Kpn	count	domain	doripenem	cefotaxime
NA	Kpn	count	protein	doripenem	cefotaxime
NA	Kpn	count	gene	doripenem	cefotetan
NA	Kpn	count	domain	doripenem	cefotetan
NA	Kpn	count	protein	doripenem	cefotetan
NA	Kpn	count	gene	doripenem	cefoxitin
NA	Kpn	count	domain	doripenem	cefoxitin
NA	Kpn	count	protein	doripenem	cefoxitin
NA	Kpn	count	gene	doripenem	cefpodoxime
NA	Kpn	count	domain	doripenem	cefpodoxime
NA	Kpn	count	protein	doripenem	cefpodoxime
NA	Kpn	count	gene	doripenem	ceftazidime
NA	Kpn	count	domain	doripenem	ceftazidime
NA	Kpn	count	protein	doripenem	ceftazidime
NA	Kpn	count	gene	doripenem	ceftriaxone
NA	Kpn	count	domain	doripenem	ceftriaxone
NA	Kpn	count	protein	doripenem	ceftriaxone
NA	Kpn	count	gene	doripenem	cefuroxime
NA	Kpn	count	domain	doripenem	cefuroxime
NA	Kpn	count	protein	doripenem	cefuroxime
NA	Kpn	count	gene	doripenem	cephalothin
NA	Kpn	count	domain	doripenem	cephalothin
NA	Kpn	count	protein	doripenem	cephalothin
NA	Kpn	count	gene	doripenem	chloramphenicol
NA	Kpn	count	domain	doripenem	chloramphenicol
NA	Kpn	count	protein	doripenem	chloramphenicol
NA	Kpn	count	gene	doripenem	ciprofloxacin
NA	Kpn	count	domain	doripenem	ciprofloxacin
NA	Kpn	count	protein	doripenem	ciprofloxacin
NA	Kpn	count	gene	doripenem	colistin
NA	Kpn	count	domain	doripenem	colistin
NA	Kpn	count	protein	doripenem	colistin
NA	Kpn	count	gene	doripenem	doxycline
NA	Kpn	count	domain	doripenem	doxycline
NA	Kpn	count	protein	doripenem	doxycline
NA	Kpn	count	gene	doripenem	ertapenem
NA	Kpn	count	domain	doripenem	ertapenem
NA	Kpn	count	protein	doripenem	ertapenem
NA	Kpn	count	gene	doripenem	fosfomycin
NA	Kpn	count	domain	doripenem	fosfomycin
NA	Kpn	count	protein	doripenem	fosfomycin
NA	Kpn	count	gene	doripenem	gentamicin
NA	Kpn	count	domain	doripenem	gentamicin
NA	Kpn	count	protein	doripenem	gentamicin
NA	Kpn	count	gene	doripenem	imipenem
NA	Kpn	count	domain	doripenem	imipenem
NA	Kpn	count	protein	doripenem	imipenem
NA	Kpn	count	gene	doripenem	kanamycin
NA	Kpn	count	domain	doripenem	kanamycin
NA	Kpn	count	protein	doripenem	kanamycin
NA	Kpn	count	gene	doripenem	levofloxacin
NA	Kpn	count	domain	doripenem	levofloxacin
NA	Kpn	count	protein	doripenem	levofloxacin
NA	Kpn	count	gene	doripenem	meropenem
NA	Kpn	count	domain	doripenem	meropenem
NA	Kpn	count	protein	doripenem	meropenem
NA	Kpn	count	gene	doripenem	minocycline
NA	Kpn	count	domain	doripenem	minocycline
NA	Kpn	count	protein	doripenem	minocycline
NA	Kpn	count	gene	doripenem	moxifloxacin
NA	Kpn	count	domain	doripenem	moxifloxacin
NA	Kpn	count	protein	doripenem	moxifloxacin
NA	Kpn	count	domain	doripenem	nalidixic_acid
NA	Kpn	count	protein	doripenem	nalidixic_acid
NA	Kpn	count	gene	doripenem	nalidixic_acid
NA	Kpn	count	gene	doripenem	nitrofurantoin
NA	Kpn	count	domain	doripenem	nitrofurantoin
NA	Kpn	count	protein	doripenem	nitrofurantoin
NA	Kpn	count	gene	doripenem	norfloxacin
NA	Kpn	count	domain	doripenem	norfloxacin
NA	Kpn	count	protein	doripenem	norfloxacin
NA	Kpn	count	gene	doripenem	streptomycin
NA	Kpn	count	domain	doripenem	streptomycin
NA	Kpn	count	protein	doripenem	streptomycin
NA	Kpn	count	gene	doripenem	tetracycline
NA	Kpn	count	domain	doripenem	tetracycline
NA	Kpn	count	protein	doripenem	tetracycline
NA	Kpn	count	gene	doripenem	tigecycline
NA	Kpn	count	domain	doripenem	tigecycline
NA	Kpn	count	protein	doripenem	tigecycline
NA	Kpn	count	gene	doripenem	tobramycin
NA	Kpn	count	domain	doripenem	tobramycin
NA	Kpn	count	protein	doripenem	tobramycin
NA	Kpn	count	gene	doripenem	trimethoprim
NA	Kpn	count	domain	doripenem	trimethoprim
NA	Kpn	count	protein	doripenem	trimethoprim
NA	Kpn	count	gene	doripenem	trimethoprim_sulfamethoxazole
NA	Kpn	count	domain	doripenem	trimethoprim_sulfamethoxazole
NA	Kpn	count	protein	doripenem	trimethoprim_sulfamethoxazole
NA	Kpn	count	domain	ertapenem	amikacin
NA	Kpn	count	protein	ertapenem	amikacin
NA	Kpn	count	domain	ertapenem	ampicillin
NA	Kpn	count	protein	ertapenem	ampicillin
NA	Kpn	count	domain	ertapenem	aztreonam
NA	Kpn	count	protein	ertapenem	aztreonam
NA	Kpn	count	domain	ertapenem	carbenicillin
NA	Kpn	count	protein	ertapenem	carbenicillin
NA	Kpn	count	domain	ertapenem	cefazolin
NA	Kpn	count	protein	ertapenem	cefazolin
NA	Kpn	count	domain	ertapenem	cefepime
NA	Kpn	count	protein	ertapenem	cefepime
NA	Kpn	count	domain	ertapenem	cefotaxime
NA	Kpn	count	protein	ertapenem	cefotaxime
NA	Kpn	count	domain	ertapenem	cefotetan
NA	Kpn	count	protein	ertapenem	cefotetan
NA	Kpn	count	domain	ertapenem	cefoxitin
NA	Kpn	count	protein	ertapenem	cefoxitin
NA	Kpn	count	domain	ertapenem	cefpodoxime
NA	Kpn	count	protein	ertapenem	cefpodoxime
NA	Kpn	count	domain	ertapenem	ceftazidime
NA	Kpn	count	protein	ertapenem	ceftazidime
NA	Kpn	count	domain	ertapenem	ceftriaxone
NA	Kpn	count	protein	ertapenem	ceftriaxone
NA	Kpn	count	domain	ertapenem	cefuroxime
NA	Kpn	count	protein	ertapenem	cefuroxime
NA	Kpn	count	domain	ertapenem	cephalothin
NA	Kpn	count	protein	ertapenem	cephalothin
NA	Kpn	count	domain	ertapenem	chloramphenicol
NA	Kpn	count	protein	ertapenem	chloramphenicol
NA	Kpn	count	domain	ertapenem	ciprofloxacin
NA	Kpn	count	protein	ertapenem	ciprofloxacin
NA	Kpn	count	domain	ertapenem	colistin
NA	Kpn	count	protein	ertapenem	colistin
NA	Kpn	count	domain	ertapenem	doripenem
NA	Kpn	count	protein	ertapenem	doripenem
NA	Kpn	count	domain	ertapenem	doxycycline
NA	Kpn	count	protein	ertapenem	doxycycline
NA	Kpn	count	domain	ertapenem	fosfomycin
NA	Kpn	count	protein	ertapenem	fosfomycin
NA	Kpn	count	domain	ertapenem	gentamicin
NA	Kpn	count	protein	ertapenem	gentamicin
NA	Kpn	count	domain	ertapenem	imipenem
NA	Kpn	count	protein	ertapenem	imipenem
NA	Kpn	count	domain	ertapenem	kanamycin
NA	Kpn	count	protein	ertapenem	kanamycin
NA	Kpn	count	domain	ertapenem	levofloxacin
NA	Kpn	count	protein	ertapenem	levofloxacin
NA	Kpn	count	domain	ertapenem	meropenem
NA	Kpn	count	protein	ertapenem	meropenem
NA	Kpn	count	domain	ertapenem	minocycline
NA	Kpn	count	protein	ertapenem	minocycline
NA	Kpn	count	domain	ertapenem	moxifloxacin
NA	Kpn	count	protein	ertapenem	moxifloxacin
NA	Kpn	count	domain	ertapenem	nalidixic_acid
NA	Kpn	count	protein	ertapenem	nalidixic_acid
NA	Kpn	count	domain	ertapenem	nitrofurantoin
NA	Kpn	count	protein	ertapenem	nitrofurantoin
NA	Kpn	count	domain	ertapenem	norfloxacin
NA	Kpn	count	protein	ertapenem	norfloxacin
NA	Kpn	count	domain	ertapenem	streptomycin
NA	Kpn	count	protein	ertapenem	streptomycin
NA	Kpn	count	domain	ertapenem	tetracycline
NA	Kpn	count	protein	ertapenem	tetracycline
NA	Kpn	count	domain	ertapenem	tigecycline
NA	Kpn	count	protein	ertapenem	tigecycline
NA	Kpn	count	domain	ertapenem	tobramycin
NA	Kpn	count	protein	ertapenem	tobramycin
NA	Kpn	count	domain	ertapenem	trimethoprim
NA	Kpn	count	protein	ertapenem	trimethoprim
NA	Kpn	count	domain	ertapenem	trimethoprim_sulfamethoxazole
NA	Kpn	count	protein	ertapenem	trimethoprim_sulfamethoxazole
NA	Sau	count	gene	erythromycin	cefoxitin
NA	Sau	count	gene	erythromycin	ceftaroline
NA	Sau	count	gene	erythromycin	chloramphenicol
NA	Sau	count	gene	erythromycin	ciprofloxacin
NA	Sau	count	gene	erythromycin	clindamycin
NA	Sau	count	gene	erythromycin	daptomycin
NA	Sau	count	gene	erythromycin	fusidic_acid
NA	Sau	count	gene	erythromycin	gentamicin
NA	Sau	count	gene	erythromycin	kanamycin
NA	Sau	count	gene	erythromycin	levofloxacin
NA	Sau	count	gene	erythromycin	methicillin
NA	Sau	count	gene	erythromycin	moxifloxacin
NA	Sau	count	domain	erythromycin	moxifloxacin
NA	Sau	count	protein	erythromycin	moxifloxacin
NA	Sau	count	gene	erythromycin	mupirocin
NA	Sau	count	gene	erythromycin	oxacillin
NA	Sau	count	gene	erythromycin	penicillin
NA	Sau	count	gene	erythromycin	rifampin
NA	Sau	count	gene	erythromycin	tetracycline
NA	Sau	count	gene	erythromycin	tigecycline
NA	Sau	count	gene	erythromycin	tobramycin
NA	Sau	count	gene	erythromycin	trimethoprim
NA	Sau	count	gene	erythromycin	trimethoprim_sulfamethoxazole
NA	Sau	count	gene	erythromycin	vancomycin
NA	Sau	count	gene	fusidic_acid	cefoxitin
NA	Sau	count	gene	fusidic_acid	ceftaroline
NA	Sau	count	gene	fusidic_acid	chloramphenicol
NA	Sau	count	gene	fusidic_acid	ciprofloxacin
NA	Sau	count	gene	fusidic_acid	clindamycin
NA	Sau	count	gene	fusidic_acid	daptomycin
NA	Sau	count	gene	fusidic_acid	erythromycin
NA	Sau	count	gene	fusidic_acid	gentamicin
NA	Sau	count	gene	fusidic_acid	kanamycin
NA	Sau	count	domain	fusidic_acid	kanamycin
NA	Sau	count	protein	fusidic_acid	kanamycin
NA	Sau	count	gene	fusidic_acid	levofloxacin
NA	Sau	count	gene	fusidic_acid	methicillin
NA	Sau	count	gene	fusidic_acid	moxifloxacin
NA	Sau	count	domain	fusidic_acid	moxifloxacin
NA	Sau	count	protein	fusidic_acid	moxifloxacin
NA	Sau	count	gene	fusidic_acid	mupirocin
NA	Sau	count	gene	fusidic_acid	oxacillin
NA	Sau	count	gene	fusidic_acid	penicillin
NA	Sau	count	gene	fusidic_acid	rifampin
NA	Sau	count	gene	fusidic_acid	tetracycline
NA	Sau	count	gene	fusidic_acid	tigecycline
NA	Sau	count	domain	fusidic_acid	tigecycline
NA	Sau	count	protein	fusidic_acid	tigecycline
NA	Sau	count	gene	fusidic_acid	tobramycin
NA	Sau	count	domain	fusidic_acid	tobramycin
NA	Sau	count	gene	fusidic_acid	trimethoprim
NA	Sau	count	gene	fusidic_acid	trimethoprim_sulfamethoxazole
NA	Sau	count	gene	fusidic_acid	vancomycin
NA	Kpn	count	gene	gentamicin	amikacin
NA	Kpn	count	domain	gentamicin	amikacin
NA	Kpn	count	protein	gentamicin	amikacin
NA	Pae	count	domain	gentamicin	amikacin
NA	Pae	count	protein	gentamicin	amikacin
NA	Kpn	count	gene	gentamicin	ampicillin
NA	Kpn	count	domain	gentamicin	ampicillin
NA	Kpn	count	protein	gentamicin	ampicillin
NA	Kpn	count	gene	gentamicin	aztreonam
NA	Kpn	count	domain	gentamicin	aztreonam
NA	Kpn	count	protein	gentamicin	aztreonam
NA	Pae	count	domain	gentamicin	aztreonam
NA	Pae	count	protein	gentamicin	aztreonam
NA	Kpn	count	gene	gentamicin	carbenicillin
NA	Kpn	count	domain	gentamicin	carbenicillin
NA	Kpn	count	protein	gentamicin	carbenicillin
NA	Pae	count	domain	gentamicin	carbenicillin
NA	Pae	count	protein	gentamicin	carbenicillin
NA	Kpn	count	gene	gentamicin	cefazolin
NA	Kpn	count	domain	gentamicin	cefazolin
NA	Kpn	count	protein	gentamicin	cefazolin
NA	Kpn	count	gene	gentamicin	cefepime
NA	Kpn	count	domain	gentamicin	cefepime
NA	Kpn	count	protein	gentamicin	cefepime
NA	Pae	count	domain	gentamicin	cefepime
NA	Pae	count	protein	gentamicin	cefepime
NA	Kpn	count	gene	gentamicin	cefotaxime
NA	Kpn	count	domain	gentamicin	cefotaxime
NA	Kpn	count	protein	gentamicin	cefotaxime
NA	Kpn	count	gene	gentamicin	cefotetan
NA	Kpn	count	domain	gentamicin	cefotetan
NA	Kpn	count	protein	gentamicin	cefotetan
NA	Kpn	count	gene	gentamicin	cefoxitin
NA	Kpn	count	domain	gentamicin	cefoxitin
NA	Kpn	count	protein	gentamicin	cefoxitin
NA	Kpn	count	gene	gentamicin	cefpodoxime
NA	Kpn	count	domain	gentamicin	cefpodoxime
NA	Kpn	count	protein	gentamicin	cefpodoxime
NA	Kpn	count	gene	gentamicin	ceftazidime
NA	Kpn	count	domain	gentamicin	ceftazidime
NA	Kpn	count	protein	gentamicin	ceftazidime
NA	Pae	count	domain	gentamicin	ceftazidime
NA	Pae	count	protein	gentamicin	ceftazidime
NA	Pae	count	domain	gentamicin	ceftazidime_avibactam
NA	Pae	count	protein	gentamicin	ceftazidime_avibactam
NA	Pae	count	domain	gentamicin	ceftolozane_tazobactam
NA	Pae	count	protein	gentamicin	ceftolozane_tazobactam
NA	Kpn	count	gene	gentamicin	ceftriaxone
NA	Kpn	count	domain	gentamicin	ceftriaxone
NA	Kpn	count	protein	gentamicin	ceftriaxone
NA	Kpn	count	gene	gentamicin	cefuroxime
NA	Kpn	count	domain	gentamicin	cefuroxime
NA	Kpn	count	protein	gentamicin	cefuroxime
NA	Kpn	count	gene	gentamicin	cephalothin
NA	Kpn	count	domain	gentamicin	cephalothin
NA	Kpn	count	protein	gentamicin	cephalothin
NA	Kpn	count	gene	gentamicin	chloramphenicol
NA	Kpn	count	domain	gentamicin	chloramphenicol
NA	Kpn	count	protein	gentamicin	chloramphenicol
NA	Kpn	count	gene	gentamicin	ciprofloxacin
NA	Kpn	count	domain	gentamicin	ciprofloxacin
NA	Kpn	count	protein	gentamicin	ciprofloxacin
NA	Pae	count	domain	gentamicin	ciprofloxacin
NA	Pae	count	protein	gentamicin	ciprofloxacin
NA	Kpn	count	gene	gentamicin	colistin
NA	Kpn	count	domain	gentamicin	colistin
NA	Kpn	count	protein	gentamicin	colistin
NA	Pae	count	domain	gentamicin	colistin
NA	Pae	count	protein	gentamicin	colistin
NA	Efa	count	gene	gentamicin	dalbavancin
NA	Efa	count	domain	gentamicin	dalbavancin
NA	Efa	count	protein	gentamicin	dalbavancin
NA	Efa	count	gene	gentamicin	daptomycin
NA	Efa	count	domain	gentamicin	daptomycin
NA	Efa	count	protein	gentamicin	daptomycin
NA	Kpn	count	gene	gentamicin	doripenem
NA	Kpn	count	domain	gentamicin	doripenem
NA	Kpn	count	protein	gentamicin	doripenem
NA	Pae	count	domain	gentamicin	doripenem
NA	Pae	count	protein	gentamicin	doripenem
NA	Efa	count	gene	gentamicin	doxycycline
NA	Efa	count	domain	gentamicin	doxycycline
NA	Efa	count	protein	gentamicin	doxycycline
NA	Kpn	count	gene	gentamicin	doxycycline
NA	Kpn	count	domain	gentamicin	doxycycline
NA	Kpn	count	protein	gentamicin	doxycycline
NA	Kpn	count	gene	gentamicin	ertapenem
NA	Kpn	count	domain	gentamicin	ertapenem
NA	Kpn	count	protein	gentamicin	ertapenem
NA	Kpn	count	gene	gentamicin	fosfomycin
NA	Kpn	count	domain	gentamicin	fosfomycin
NA	Kpn	count	protein	gentamicin	fosfomycin
NA	Kpn	count	gene	gentamicin	imipenem
NA	Kpn	count	domain	gentamicin	imipenem
NA	Kpn	count	protein	gentamicin	imipenem
NA	Pae	count	domain	gentamicin	imipenem
NA	Pae	count	protein	gentamicin	imipenem
NA	Kpn	count	gene	gentamicin	kanamycin
NA	Kpn	count	domain	gentamicin	kanamycin
NA	Kpn	count	protein	gentamicin	kanamycin
NA	Kpn	count	gene	gentamicin	levofloxacin
NA	Kpn	count	domain	gentamicin	levofloxacin
NA	Kpn	count	protein	gentamicin	levofloxacin
NA	Pae	count	domain	gentamicin	levofloxacin
NA	Pae	count	protein	gentamicin	levofloxacin
NA	Efa	count	gene	gentamicin	linezolid
NA	Efa	count	domain	gentamicin	linezolid
NA	Efa	count	protein	gentamicin	linezolid
NA	Kpn	count	gene	gentamicin	meropenem
NA	Kpn	count	domain	gentamicin	meropenem
NA	Kpn	count	protein	gentamicin	meropenem
NA	Pae	count	domain	gentamicin	meropenem
NA	Pae	count	protein	gentamicin	meropenem
NA	Kpn	count	gene	gentamicin	minocycline
NA	Kpn	count	domain	gentamicin	minocycline
NA	Kpn	count	protein	gentamicin	minocycline
NA	Kpn	count	gene	gentamicin	moxifloxacin
NA	Kpn	count	domain	gentamicin	moxifloxacin
NA	Kpn	count	protein	gentamicin	moxifloxacin
NA	Kpn	count	domain	gentamicin	nalidixic_acid
NA	Kpn	count	protein	gentamicin	nalidixic_acid
NA	Kpn	count	gene	gentamicin	nalidixic_acid
NA	Efa	count	gene	gentamicin	nitrofurantoin
NA	Efa	count	domain	gentamicin	nitrofurantoin
NA	Efa	count	protein	gentamicin	nitrofurantoin
NA	Kpn	count	gene	gentamicin	nitrofurantoin
NA	Kpn	count	domain	gentamicin	nitrofurantoin
NA	Kpn	count	protein	gentamicin	nitrofurantoin
NA	Kpn	count	gene	gentamicin	norfloxacin
NA	Kpn	count	domain	gentamicin	norfloxacin
NA	Kpn	count	protein	gentamicin	norfloxacin
NA	Pae	count	domain	gentamicin	piperacillin
NA	Pae	count	protein	gentamicin	piperacillin
NA	Pae	count	domain	gentamicin	piperacillin_tazobactam
NA	Pae	count	protein	gentamicin	piperacillin_tazobactam
NA	Efa	count	gene	gentamicin	streptomycin
NA	Efa	count	domain	gentamicin	streptomycin
NA	Efa	count	protein	gentamicin	streptomycin
NA	Kpn	count	gene	gentamicin	streptomycin
NA	Kpn	count	domain	gentamicin	streptomycin
NA	Kpn	count	protein	gentamicin	streptomycin
NA	Efa	count	gene	gentamicin	synercid
NA	Efa	count	domain	gentamicin	synercid
NA	Efa	count	protein	gentamicin	synercid
NA	Efa	count	gene	gentamicin	tedizolid
NA	Efa	count	domain	gentamicin	tedizolid
NA	Efa	count	protein	gentamicin	tedizolid
NA	Efa	count	gene	gentamicin	teicoplanin
NA	Efa	count	domain	gentamicin	teicoplanin
NA	Efa	count	protein	gentamicin	teicoplanin
NA	Kpn	count	gene	gentamicin	tetracycline
NA	Kpn	count	domain	gentamicin	tetracycline
NA	Kpn	count	protein	gentamicin	tetracycline
NA	Kpn	count	gene	gentamicin	tigecycline
NA	Kpn	count	domain	gentamicin	tigecycline
NA	Kpn	count	protein	gentamicin	tigecycline
NA	Kpn	count	gene	gentamicin	tobramycin
NA	Kpn	count	domain	gentamicin	tobramycin
NA	Kpn	count	protein	gentamicin	tobramycin
NA	Pae	count	domain	gentamicin	tobramycin
NA	Pae	count	protein	gentamicin	tobramycin
NA	Kpn	count	gene	gentamicin	trimethoprim
NA	Kpn	count	domain	gentamicin	trimethoprim
NA	Kpn	count	protein	gentamicin	trimethoprim
NA	Kpn	count	gene	gentamicin	trimethoprim_sulfamethoxazole
NA	Kpn	count	domain	gentamicin	trimethoprim_sulfamethoxazole
NA	Kpn	count	protein	gentamicin	trimethoprim_sulfamethoxazole
NA	Efa	count	gene	gentamicin	vancomycin
NA	Efa	count	domain	gentamicin	vancomycin
NA	Efa	count	protein	gentamicin	vancomycin
NA	Kpn	count	gene	imipenem	amikacin
NA	Kpn	count	domain	imipenem	amikacin
NA	Kpn	count	protein	imipenem	amikacin
NA	Pae	count	domain	imipenem	amikacin
NA	Pae	count	protein	imipenem	amikacin
NA	Kpn	count	gene	imipenem	ampicillin
NA	Kpn	count	domain	imipenem	ampicillin
NA	Kpn	count	protein	imipenem	ampicillin
NA	Kpn	count	gene	imipenem	aztreonam
NA	Kpn	count	domain	imipenem	aztreonam
NA	Kpn	count	protein	imipenem	aztreonam
NA	Pae	count	domain	imipenem	aztreonam
NA	Pae	count	protein	imipenem	aztreonam
NA	Kpn	count	gene	imipenem	carbenicillin
NA	Kpn	count	domain	imipenem	carbenicillin
NA	Kpn	count	protein	imipenem	carbenicillin
NA	Pae	count	domain	imipenem	carbenicillin
NA	Pae	count	protein	imipenem	carbenicillin
NA	Kpn	count	gene	imipenem	cefazolin
NA	Kpn	count	domain	imipenem	cefazolin
NA	Kpn	count	protein	imipenem	cefazolin
NA	Kpn	count	gene	imipenem	cefepime
NA	Kpn	count	domain	imipenem	cefepime
NA	Kpn	count	protein	imipenem	cefepime
NA	Pae	count	domain	imipenem	cefepime
NA	Pae	count	protein	imipenem	cefepime
NA	Kpn	count	gene	imipenem	cefotaxime
NA	Kpn	count	domain	imipenem	cefotaxime
NA	Kpn	count	protein	imipenem	cefotaxime
NA	Kpn	count	gene	imipenem	cefotetan
NA	Kpn	count	domain	imipenem	cefotetan
NA	Kpn	count	protein	imipenem	cefotetan
NA	Kpn	count	gene	imipenem	cefoxitin
NA	Kpn	count	domain	imipenem	cefoxitin
NA	Kpn	count	protein	imipenem	cefoxitin
NA	Kpn	count	gene	imipenem	cefpodoxime
NA	Kpn	count	domain	imipenem	cefpodoxime
NA	Kpn	count	protein	imipenem	cefpodoxime
NA	Kpn	count	gene	imipenem	ceftazidime
NA	Kpn	count	domain	imipenem	ceftazidime
NA	Kpn	count	protein	imipenem	ceftazidime
NA	Pae	count	domain	imipenem	ceftazidime
NA	Pae	count	protein	imipenem	ceftazidime
NA	Pae	count	domain	imipenem	ceftazidime_avibactam
NA	Pae	count	protein	imipenem	ceftazidime_avibactam
NA	Pae	count	domain	imipenem	ceftolozane_tazobactam
NA	Pae	count	protein	imipenem	ceftolozane_tazobactam
NA	Kpn	count	gene	imipenem	ceftriaxone
NA	Kpn	count	domain	imipenem	ceftriaxone
NA	Kpn	count	protein	imipenem	ceftriaxone
NA	Kpn	count	gene	imipenem	cefuroxime
NA	Kpn	count	domain	imipenem	cefuroxime
NA	Kpn	count	protein	imipenem	cefuroxime
NA	Kpn	count	gene	imipenem	cephalothin
NA	Kpn	count	domain	imipenem	cephalothin
NA	Kpn	count	protein	imipenem	cephalothin
NA	Kpn	count	gene	imipenem	chloramphenicol
NA	Kpn	count	domain	imipenem	chloramphenicol
NA	Kpn	count	protein	imipenem	chloramphenicol
NA	Kpn	count	gene	imipenem	ciprofloxacin
NA	Kpn	count	domain	imipenem	ciprofloxacin
NA	Kpn	count	protein	imipenem	ciprofloxacin
NA	Pae	count	domain	imipenem	ciprofloxacin
NA	Pae	count	protein	imipenem	ciprofloxacin
NA	Kpn	count	gene	imipenem	colistin
NA	Kpn	count	domain	imipenem	colistin
NA	Kpn	count	protein	imipenem	colistin
NA	Pae	count	domain	imipenem	colistin
NA	Pae	count	protein	imipenem	colistin
NA	Kpn	count	gene	imipenem	doripenem
NA	Kpn	count	domain	imipenem	doripenem
NA	Kpn	count	protein	imipenem	doripenem
NA	Pae	count	domain	imipenem	doripenem
NA	Pae	count	protein	imipenem	doripenem
NA	Kpn	count	gene	imipenem	doxycycline
NA	Kpn	count	domain	imipenem	doxycycline
NA	Kpn	count	protein	imipenem	doxycycline
NA	Kpn	count	gene	imipenem	ertapenem
NA	Kpn	count	domain	imipenem	ertapenem
NA	Kpn	count	protein	imipenem	ertapenem
NA	Kpn	count	gene	imipenem	fosfomycin
NA	Kpn	count	domain	imipenem	fosfomycin
NA	Kpn	count	protein	imipenem	fosfomycin
NA	Kpn	count	gene	imipenem	gentamicin
NA	Kpn	count	domain	imipenem	gentamicin
NA	Kpn	count	protein	imipenem	gentamicin
NA	Pae	count	domain	imipenem	gentamicin
NA	Pae	count	protein	imipenem	gentamicin
NA	Kpn	count	gene	imipenem	kanamycin
NA	Kpn	count	domain	imipenem	kanamycin
NA	Kpn	count	protein	imipenem	kanamycin
NA	Kpn	count	gene	imipenem	levofloxacin
NA	Kpn	count	domain	imipenem	levofloxacin
NA	Kpn	count	protein	imipenem	levofloxacin
NA	Pae	count	domain	imipenem	levofloxacin
NA	Pae	count	protein	imipenem	levofloxacin
NA	Kpn	count	gene	imipenem	meropenem
NA	Kpn	count	domain	imipenem	meropenem
NA	Kpn	count	protein	imipenem	meropenem
NA	Pae	count	domain	imipenem	meropenem
NA	Pae	count	protein	imipenem	meropenem
NA	Kpn	count	gene	imipenem	minocycline
NA	Kpn	count	domain	imipenem	minocycline
NA	Kpn	count	protein	imipenem	minocycline
NA	Kpn	count	gene	imipenem	moxifloxacin
NA	Kpn	count	domain	imipenem	moxifloxacin
NA	Kpn	count	protein	imipenem	moxifloxacin
NA	Kpn	count	domain	imipenem	nalidixic_acid
NA	Kpn	count	protein	imipenem	nalidixic_acid
NA	Kpn	count	gene	imipenem	nalidixic_acid
NA	Kpn	count	gene	imipenem	nitrofurantoin
NA	Kpn	count	domain	imipenem	nitrofurantoin
NA	Kpn	count	protein	imipenem	nitrofurantoin
NA	Kpn	count	gene	imipenem	norfloxacin
NA	Kpn	count	domain	imipenem	norfloxacin
NA	Kpn	count	protein	imipenem	norfloxacin
NA	Pae	count	domain	imipenem	piperacillin
NA	Pae	count	protein	imipenem	piperacillin
NA	Pae	count	domain	imipenem	piperacillin_tazobactam
NA	Pae	count	protein	imipenem	piperacillin_tazobactam
NA	Kpn	count	gene	imipenem	streptomycin
NA	Kpn	count	domain	imipenem	streptomycin
NA	Kpn	count	protein	imipenem	streptomycin
NA	Kpn	count	gene	imipenem	tetracycline
NA	Kpn	count	domain	imipenem	tetracycline
NA	Kpn	count	protein	imipenem	tetracycline
NA	Kpn	count	gene	imipenem	tigecycline
NA	Kpn	count	domain	imipenem	tigecycline
NA	Kpn	count	protein	imipenem	tigecycline
NA	Kpn	count	gene	imipenem	tobramycin
NA	Kpn	count	domain	imipenem	tobramycin
NA	Kpn	count	protein	imipenem	tobramycin
NA	Pae	count	domain	imipenem	tobramycin
NA	Pae	count	protein	imipenem	tobramycin
NA	Kpn	count	gene	imipenem	trimethoprim
NA	Kpn	count	domain	imipenem	trimethoprim
NA	Kpn	count	protein	imipenem	trimethoprim
NA	Kpn	count	gene	imipenem	trimethoprim_sulfamethoxazole
NA	Kpn	count	domain	imipenem	trimethoprim_sulfamethoxazole
NA	Kpn	count	protein	imipenem	trimethoprim_sulfamethoxazole
NA	Kpn	count	protein	kanamycin	aztreonam
NA	Kpn	count	gene	kanamycin	cefazolin
NA	Kpn	count	protein	kanamycin	cefazolin
NA	Kpn	count	protein	kanamycin	cefepime
NA	Kpn	count	protein	kanamycin	cefotaxime
NA	Kpn	count	protein	kanamycin	cefoxitin
NA	Kpn	count	gene	kanamycin	cefpodoxime
NA	Kpn	count	domain	kanamycin	cefpodoxime
NA	Kpn	count	protein	kanamycin	cefpodoxime
NA	Kpn	count	gene	kanamycin	cefuroxime
NA	Kpn	count	domain	kanamycin	cefuroxime
NA	Kpn	count	protein	kanamycin	cefuroxime
NA	Kpn	count	gene	kanamycin	cephalothin
NA	Kpn	count	domain	kanamycin	cephalothin
NA	Kpn	count	protein	kanamycin	cephalothin
NA	Kpn	count	protein	kanamycin	colistin
NA	Sau	count	gene	kanamycin	daptomycin
NA	Kpn	count	gene	kanamycin	doripenem
NA	Kpn	count	domain	kanamycin	doripenem
NA	Kpn	count	protein	kanamycin	doripenem
NA	Kpn	count	domain	kanamycin	ertapenem
NA	Kpn	count	protein	kanamycin	ertapenem
NA	Kpn	count	domain	kanamycin	levofloxacin
NA	Kpn	count	protein	kanamycin	levofloxacin
NA	Kpn	count	gene	kanamycin	meropenem
NA	Kpn	count	protein	kanamycin	meropenem
NA	Kpn	count	gene	kanamycin	minocycline
NA	Kpn	count	domain	kanamycin	minocycline
NA	Kpn	count	gene	kanamycin	moxifloxacin
NA	Kpn	count	domain	kanamycin	moxifloxacin
NA	Kpn	count	protein	kanamycin	moxifloxacin
NA	Sau	count	gene	kanamycin	moxifloxacin
NA	Sau	count	domain	kanamycin	moxifloxacin
NA	Sau	count	protein	kanamycin	moxifloxacin
NA	Kpn	count	protein	kanamycin	nitrofurantoin
NA	Kpn	count	protein	kanamycin	norfloxacin
NA	Kpn	count	protein	kanamycin	tigecycline
NA	Kpn	count	protein	kanamycin	tobramycin
NA	Kpn	count	protein	kanamycin	trimethoprim
NA	Sau	count	gene	kanamycin	trimethoprim
NA	Sau	count	protein	kanamycin	trimethoprim
NA	Aba	count	gene	levofloxacin	amikacin
NA	Aba	count	domain	levofloxacin	amikacin
NA	Aba	count	protein	levofloxacin	amikacin
NA	Kpn	count	gene	levofloxacin	amikacin
NA	Kpn	count	domain	levofloxacin	amikacin
NA	Kpn	count	protein	levofloxacin	amikacin
NA	Kpn	count	gene	levofloxacin	ampicillin
NA	Kpn	count	domain	levofloxacin	ampicillin
NA	Kpn	count	protein	levofloxacin	ampicillin
NA	Aba	count	gene	levofloxacin	ampicillin_sulbactam
NA	Aba	count	domain	levofloxacin	ampicillin_sulbactam
NA	Aba	count	protein	levofloxacin	ampicillin_sulbactam
NA	Aba	count	gene	levofloxacin	aztreonam
NA	Aba	count	domain	levofloxacin	aztreonam
NA	Aba	count	protein	levofloxacin	aztreonam
NA	Kpn	count	gene	levofloxacin	aztreonam
NA	Kpn	count	domain	levofloxacin	aztreonam
NA	Kpn	count	protein	levofloxacin	aztreonam
NA	Kpn	count	gene	levofloxacin	carbenicillin
NA	Kpn	count	domain	levofloxacin	carbenicillin
NA	Kpn	count	protein	levofloxacin	carbenicillin
NA	Kpn	count	gene	levofloxacin	cefazolin
NA	Kpn	count	domain	levofloxacin	cefazolin
NA	Kpn	count	protein	levofloxacin	cefazolin
NA	Aba	count	gene	levofloxacin	cefepime
NA	Aba	count	domain	levofloxacin	cefepime
NA	Aba	count	protein	levofloxacin	cefepime
NA	Kpn	count	gene	levofloxacin	cefepime
NA	Kpn	count	domain	levofloxacin	cefepime
NA	Kpn	count	protein	levofloxacin	cefepime
NA	Aba	count	gene	levofloxacin	cefotaxime
NA	Aba	count	domain	levofloxacin	cefotaxime
NA	Aba	count	protein	levofloxacin	cefotaxime
NA	Kpn	count	gene	levofloxacin	cefotaxime
NA	Kpn	count	domain	levofloxacin	cefotaxime
NA	Kpn	count	protein	levofloxacin	cefotaxime
NA	Kpn	count	gene	levofloxacin	cefotetan
NA	Kpn	count	domain	levofloxacin	cefotetan
NA	Kpn	count	protein	levofloxacin	cefotetan
NA	Kpn	count	gene	levofloxacin	cefoxitin
NA	Kpn	count	domain	levofloxacin	cefoxitin
NA	Kpn	count	protein	levofloxacin	cefoxitin
NA	Sau	count	gene	levofloxacin	cefoxitin
NA	Kpn	count	gene	levofloxacin	cefpodoxime
NA	Kpn	count	domain	levofloxacin	cefpodoxime
NA	Kpn	count	protein	levofloxacin	cefpodoxime
NA	Sau	count	gene	levofloxacin	ceftaroline
NA	Aba	count	gene	levofloxacin	ceftazidime
NA	Aba	count	domain	levofloxacin	ceftazidime
NA	Aba	count	protein	levofloxacin	ceftazidime
NA	Kpn	count	gene	levofloxacin	ceftazidime
NA	Kpn	count	domain	levofloxacin	ceftazidime
NA	Kpn	count	protein	levofloxacin	ceftazidime
NA	Aba	count	gene	levofloxacin	ceftriaxone
NA	Aba	count	domain	levofloxacin	ceftriaxone
NA	Aba	count	protein	levofloxacin	ceftriaxone
NA	Kpn	count	gene	levofloxacin	ceftriaxone
NA	Kpn	count	domain	levofloxacin	ceftriaxone
NA	Kpn	count	protein	levofloxacin	ceftriaxone
NA	Kpn	count	gene	levofloxacin	cefuroxime
NA	Kpn	count	domain	levofloxacin	cefuroxime
NA	Kpn	count	protein	levofloxacin	cefuroxime
NA	Kpn	count	gene	levofloxacin	cephalothin
NA	Kpn	count	domain	levofloxacin	cephalothin
NA	Kpn	count	protein	levofloxacin	cephalothin
NA	Kpn	count	gene	levofloxacin	chloramphenicol
NA	Kpn	count	domain	levofloxacin	chloramphenicol
NA	Kpn	count	protein	levofloxacin	chloramphenicol
NA	Sau	count	gene	levofloxacin	chloramphenicol
NA	Aba	count	gene	levofloxacin	ciprofloxacin
NA	Aba	count	domain	levofloxacin	ciprofloxacin
NA	Aba	count	protein	levofloxacin	ciprofloxacin
NA	Kpn	count	gene	levofloxacin	ciprofloxacin
NA	Kpn	count	domain	levofloxacin	ciprofloxacin
NA	Kpn	count	protein	levofloxacin	ciprofloxacin
NA	Sau	count	gene	levofloxacin	ciprofloxacin
NA	Sau	count	gene	levofloxacin	clindamycin
NA	Aba	count	gene	levofloxacin	colistin
NA	Aba	count	domain	levofloxacin	colistin
NA	Aba	count	protein	levofloxacin	colistin
NA	Kpn	count	gene	levofloxacin	colistin
NA	Kpn	count	domain	levofloxacin	colistin
NA	Kpn	count	protein	levofloxacin	colistin
NA	Sau	count	gene	levofloxacin	daptomycin
NA	Aba	count	gene	levofloxacin	doripenem
NA	Aba	count	domain	levofloxacin	doripenem
NA	Aba	count	protein	levofloxacin	doripenem
NA	Kpn	count	gene	levofloxacin	doripenem
NA	Kpn	count	domain	levofloxacin	doripenem
NA	Kpn	count	protein	levofloxacin	doripenem
NA	Aba	count	gene	levofloxacin	doxycycline
NA	Aba	count	domain	levofloxacin	doxycycline
NA	Aba	count	protein	levofloxacin	doxycycline
NA	Kpn	count	gene	levofloxacin	doxycycline
NA	Kpn	count	domain	levofloxacin	doxycycline
NA	Kpn	count	protein	levofloxacin	doxycycline
NA	Kpn	count	gene	levofloxacin	ertapenem
NA	Kpn	count	domain	levofloxacin	ertapenem
NA	Kpn	count	protein	levofloxacin	ertapenem
NA	Sau	count	gene	levofloxacin	erythromycin
NA	Kpn	count	gene	levofloxacin	fosfomycin
NA	Kpn	count	domain	levofloxacin	fosfomycin
NA	Kpn	count	protein	levofloxacin	fosfomycin
NA	Sau	count	gene	levofloxacin	fusidic_acid
NA	Aba	count	gene	levofloxacin	gentamicin
NA	Aba	count	domain	levofloxacin	gentamicin
NA	Aba	count	protein	levofloxacin	gentamicin
NA	Kpn	count	gene	levofloxacin	gentamicin
NA	Kpn	count	domain	levofloxacin	gentamicin
NA	Kpn	count	protein	levofloxacin	gentamicin
NA	Sau	count	gene	levofloxacin	gentamicin
NA	Aba	count	gene	levofloxacin	imipenem
NA	Aba	count	domain	levofloxacin	imipenem
NA	Aba	count	protein	levofloxacin	imipenem
NA	Kpn	count	gene	levofloxacin	imipenem
NA	Kpn	count	domain	levofloxacin	imipenem
NA	Kpn	count	protein	levofloxacin	imipenem
NA	Kpn	count	gene	levofloxacin	kanamycin
NA	Kpn	count	domain	levofloxacin	kanamycin
NA	Kpn	count	protein	levofloxacin	kanamycin
NA	Sau	count	gene	levofloxacin	kanamycin
NA	Aba	count	gene	levofloxacin	meropenem
NA	Aba	count	domain	levofloxacin	meropenem
NA	Aba	count	protein	levofloxacin	meropenem
NA	Kpn	count	gene	levofloxacin	meropenem
NA	Kpn	count	domain	levofloxacin	meropenem
NA	Kpn	count	protein	levofloxacin	meropenem
NA	Sau	count	gene	levofloxacin	methicillin
NA	Aba	count	gene	levofloxacin	minocycline
NA	Aba	count	domain	levofloxacin	minocycline
NA	Aba	count	protein	levofloxacin	minocycline
NA	Kpn	count	gene	levofloxacin	minocycline
NA	Kpn	count	domain	levofloxacin	minocycline
NA	Kpn	count	protein	levofloxacin	minocycline
NA	Aba	count	gene	levofloxacin	moxifloxacin
NA	Aba	count	domain	levofloxacin	moxifloxacin
NA	Aba	count	protein	levofloxacin	moxifloxacin
NA	Kpn	count	gene	levofloxacin	moxifloxacin
NA	Kpn	count	domain	levofloxacin	moxifloxacin
NA	Kpn	count	protein	levofloxacin	moxifloxacin
NA	Sau	count	gene	levofloxacin	moxifloxacin
NA	Sau	count	domain	levofloxacin	moxifloxacin
NA	Sau	count	protein	levofloxacin	moxifloxacin
NA	Sau	count	gene	levofloxacin	mupirocin
NA	Aba	count	domain	levofloxacin	nalidixic_acid
NA	Aba	count	protein	levofloxacin	nalidixic_acid
NA	Kpn	count	domain	levofloxacin	nalidixic_acid
NA	Kpn	count	protein	levofloxacin	nalidixic_acid
NA	Aba	count	gene	levofloxacin	nalidixic_acid
NA	Kpn	count	gene	levofloxacin	nalidixic_acid
NA	Kpn	count	gene	levofloxacin	nitrofurantoin
NA	Kpn	count	domain	levofloxacin	nitrofurantoin
NA	Kpn	count	protein	levofloxacin	nitrofurantoin
NA	Kpn	count	gene	levofloxacin	norfloxacin
NA	Kpn	count	domain	levofloxacin	norfloxacin
NA	Kpn	count	protein	levofloxacin	norfloxacin
NA	Sau	count	gene	levofloxacin	oxacillin
NA	Sau	count	gene	levofloxacin	penicillin
NA	Aba	count	gene	levofloxacin	piperacillin_tazobactam
NA	Aba	count	domain	levofloxacin	piperacillin_tazobactam
NA	Aba	count	protein	levofloxacin	piperacillin_tazobactam
NA	Sau	count	gene	levofloxacin	rifampin
NA	Kpn	count	gene	levofloxacin	streptomycin
NA	Kpn	count	domain	levofloxacin	streptomycin
NA	Kpn	count	protein	levofloxacin	streptomycin
NA	Aba	count	gene	levofloxacin	tetracycline
NA	Aba	count	domain	levofloxacin	tetracycline
NA	Aba	count	protein	levofloxacin	tetracycline
NA	Kpn	count	gene	levofloxacin	tetracycline
NA	Kpn	count	domain	levofloxacin	tetracycline
NA	Kpn	count	protein	levofloxacin	tetracycline
NA	Sau	count	gene	levofloxacin	tetracycline
NA	Aba	count	domain	levofloxacin	ticarcillin_clavulanic_acid
NA	Aba	count	protein	levofloxacin	ticarcillin_clavulanic_acid
NA	Aba	count	gene	levofloxacin	ticarcillin_clavulanic_acid
NA	Kpn	count	gene	levofloxacin	tigecycline
NA	Kpn	count	domain	levofloxacin	tigecycline
NA	Kpn	count	protein	levofloxacin	tigecycline
NA	Sau	count	gene	levofloxacin	tigecycline
NA	Aba	count	gene	levofloxacin	tobramycin
NA	Aba	count	domain	levofloxacin	tobramycin
NA	Aba	count	protein	levofloxacin	tobramycin
NA	Kpn	count	gene	levofloxacin	tobramycin
NA	Kpn	count	domain	levofloxacin	tobramycin
NA	Kpn	count	protein	levofloxacin	tobramycin
NA	Sau	count	gene	levofloxacin	tobramycin
NA	Kpn	count	gene	levofloxacin	trimethoprim
NA	Kpn	count	domain	levofloxacin	trimethoprim
NA	Kpn	count	protein	levofloxacin	trimethoprim
NA	Sau	count	gene	levofloxacin	trimethoprim
NA	Aba	count	domain	levofloxacin	trimethoprim_sulfamethoxazole
NA	Aba	count	protein	levofloxacin	trimethoprim_sulfamethoxazole
NA	Kpn	count	gene	levofloxacin	trimethoprim_sulfamethoxazole
NA	Kpn	count	domain	levofloxacin	trimethoprim_sulfamethoxazole
NA	Kpn	count	protein	levofloxacin	trimethoprim_sulfamethoxazole
NA	Sau	count	gene	levofloxacin	trimethoprim_sulfamethoxazole
NA	Aba	count	gene	levofloxacin	trimethoprim_sulfamethoxazole
NA	Sau	count	gene	levofloxacin	vancomycin
NA	Kpn	count	gene	meropenem	amikacin
NA	Kpn	count	domain	meropenem	amikacin
NA	Kpn	count	protein	meropenem	amikacin
NA	Kpn	count	gene	meropenem	ampicillin
NA	Kpn	count	domain	meropenem	ampicillin
NA	Kpn	count	protein	meropenem	ampicillin
NA	Kpn	count	gene	meropenem	aztreonam
NA	Kpn	count	domain	meropenem	aztreonam
NA	Kpn	count	protein	meropenem	aztreonam
NA	Kpn	count	gene	meropenem	carbenicillin
NA	Kpn	count	domain	meropenem	carbenicillin
NA	Kpn	count	protein	meropenem	carbenicillin
NA	Kpn	count	gene	meropenem	cefazolin
NA	Kpn	count	domain	meropenem	cefazolin
NA	Kpn	count	protein	meropenem	cefazolin
NA	Kpn	count	gene	meropenem	cefepime
NA	Kpn	count	domain	meropenem	cefepime
[truncated: 4,015 more rows]

## Sheet: TableS7-Shortened_class_names
drug_class_names	shortened_names
trimethoprim_sulfonamides	trimethoprim/sulfa
penicillins_beta_lactamase_inhibitor	penicillins/blac_inhib
nitrofuran_derivatives	nitrofuran_deriv
trimethoprim_derivatives	trimethoprim_deriv
aminoacyl_trna_synthetase_inhibitor	aacyl_trna_syn_inhib
cephalosporins_beta_lactamase_inhibitor	ceph/blac_inhib

## Sheet: TableS8-Abbreviated_class_names
drug_class_names	abbreviated_names
aminoglycosides	amg
fluoroquinolones	flq
lincosamides	lin
macrolides	mac
tetracyclines	tet
trimethoprim_sulfonamides	tmd/sul
cephalosporins	cep
penicillins	pen
fusidane	fus
